# Supplementary material for: Constraint-based analysis of metabolic capacity of Salmonella typhimurium during host-pathogen interaction
Source: BMC Syst Biol. 2009 Apr 8;3:38. doi: 10.1186/1752-0509-3-38 (PMC2678070; doi:10.1186/1752-0509-3-38)
Supplement: Additional file 1 — Salmonella metabolic network iRR1083. Gene-Protein-Reaction associations in the final version of the reconstruction iRR1083. [file 1752-0509-3-38-S1.xls]

## Sheet: Gene Protein Reaction iRR1083
Supplemental Data S1: Gene-Proten-Reaction associations in the final version of the reconstruction iRR1083
GENE	PROTEIN	REACTION	NAME	EQUATION	SUBSYSTEM
STM2037	PduF	12PPDt	S-Propane-1,2-diol facilitated transport	12ppd-S[e] <==> 12ppd-S[c]	Transport
STM4403	YfkN	23CN2P1	2',3'-cyclic-nucleotide 2'-phosphodiesterase (2',3'-cyclc AMP)	[c] : 23camp + h2o <==> 3amp + h	Nucleotides and nucleic acids
STM4403	YfkN	23CN2P2	2',3'-cyclic-nucleotide 2'-phosphodiesterase (2',3'-cyclic UMP)	[c] : 23cump + h2o <==> 3ump + h	Nucleotides and nucleic acids
STM4403	YfkN	23CN2P3	2',3'-cyclic-nucleotide 2'-phosphodiesterase (2',3' cyclic CMP)	[c] : 23ccmp + h2o <==> 3cmp + h	Nucleotides and nucleic acids
STM4403	YfkN	23CN2P4	2',3'-cyclic-nucleotide 2'-phosphodiesterase (2',3' -cyclic GMP)	[c] : 23cgmp + h2o <==> 3gmp + h	Nucleotides and nucleic acids
STM0431	PhnW	2AMIPYT	2-aminoethylphosphonate-pyruvate transaminase	[c] : 2aeppn + pyr <==> ala-L + pald	Alternate Carbon Metabolism
STM3646	YiaE	2DGLCNRx	2-dehydro-D-gluconate reductase (NADH)	[c] : 2dhglcn + h + nadh --> glcn-D + nad	Alternate Carbon Metabolism
STM3646	YiaE	2DGLCNRy	2-dehydro-D-gluconate reductase (NADPH)	[c] : 2dhglcn + h + nadph --> glcn-D + nadp	Alternate Carbon Metabolism
STM3646	YiaE	2DGULRx	2-dehydro-L-gulonate reductase (NADH)	[c] : 2dhguln + h + nadh --> idon-L + nad	Alternate Carbon Metabolism
STM3646	YiaE	2DGULRy	2-dehydro-L-gulonate reductase (NADPH)	[c] : 2dhguln + h + nadph --> idon-L + nadp	Alternate Carbon Metabolism
		2INSD	2-Inosose dehydratase	[c] : 2ins --> dkdi + h2o	Alternate Carbon Metabolism
STM2399	PgtP	2PGt6ii	2-phosphoglycerate transport via phosphate antiport	2pg[e] + pi[c] --> 2pg[c] + pi[e]	Transport
( STM4403 or STM2927 )	( YfkN ) or ( SurE )	3NUCLE1	3'-nucleotidase (3'-AMP)	[c] : 3amp + h2o <==> adn + pi	Nucleotides and nucleic acids
STM4403	YfkN	3NUCLE2	3'-nucleotidase (3'-UMP)	[c] : 3ump + h2o <==> pi + uri	Nucleotides and nucleic acids
( STM4403 or STM2927 )	( YfkN ) or ( SurE )	3NUCLE3	3'-nucleotidase (3'-cMP)	[c] : 3cmp + h2o <==> cytd + pi	Nucleotides and nucleic acids
STM4403	YfkN	3NUCLE4	3'-nucleotidase (guanosine 3'-phosphate)	[c] : 3gmp + h2o <==> gsn + pi	Nucleotides and nucleic acids
STM2399	PgtP	3PGt-6	3-phosphoglycerate transport via phosphate antiport	3pg[e] + pi[c] --> 3pg[c] + pi[e]	Transport
STM1107	HpaX	4HPACt2r	4-Hydroxyphenylacetate, via proton symport	4hphac[e] + h[e] <==> 4hphac[c] + h[c]	Transport
STM0004	ThrC	4HTHRS	4-Hydroxy-L-threonine synthase	[c] : h2o + phthr --> 4hthr + pi	Cofactor and Prosthetic Group Biosynthesis
STM1104	HpaF	5CMHMISO	5-carboxymethyl-2-hydroxymuconate Delta-isomerase	[c] : 5cmhm <==> 5cohe	Alternate Carbon Metabolism
STM4483	IdnO	5DGLCNR	5-dehydro-D-gluconate reductase	[c] : 5dglcn + h + nadph <==> glcn-D + nadp	Alternate Carbon Metabolism
STM0207	Mtn	5DOAN	5'-deoxyadenosine nuclosidase	[c] : dad-5 + h2o --> 5drib + ade	Unassigned
STM3315	ArpI	A5PISO	arabinose-5-phosphate isomerase	[c] : ru5p-D <==> ara5p	Alternate Carbon Metabolism
STM3010	Aas	AACPS1	acyl-[acyl-carrier-protein] synthetase (n-C14:0)	[c] : ACP + atp + ttdca --> amp + myrsACP + ppi	Membrane Lipid Metabolism
STM3010	Aas	AACPS12	acyl-[acyl-carrier-protein] synthetase	[c] : ACP + atp + ocdcya --> amp + ocdcyaACP + ppi	Membrane Lipid Metabolism
STM3010	Aas	AACPS3	acyl-[acyl-carrier-protein] synthetase (n-C16:0)	[c] : ACP + atp + hdca --> amp + palmACP + ppi	Membrane Lipid Metabolism
STM3010	Aas	AACPS4	acyl-[acyl-carrier-protein] synthetase (n-C16:1)	[c] : ACP + atp + hdcea --> amp + hdeACP + ppi	Membrane Lipid Metabolism
STM3010	Aas	AACPS5	acyl-[acyl-carrier-protein] synthetase (n-C18:1)	[c] : ACP + atp + ocdcea --> amp + octeACP + ppi	Membrane Lipid Metabolism
STM3010	Aas	AACPS6	acyl-[acyl-carrier-protein] synthetase (n-C18:0)	[c] : ACP + atp + ocdca --> amp + ocdACP + ppi	Membrane Lipid Metabolism
STM3010	Aas	AACPS7	acyl-[acyl-carrier-protein] synthetase (n-C12:0)	[c] : ACP + atp + ddca --> amp + ddcaACP + ppi	Membrane Lipid Metabolism
STM3010	Aas	AACPS8	acyl-[acyl-carrier-protein] synthetase (n-C18:4)	[c] : ACP + atp + ocdcte --> amp + ocdcteACP + ppi	Membrane Lipid Metabolism
STM3927	WecF	AADDGT	dTDP-N-4-acetamido-4,6-dideoxy-D-galactose transferase	[c] : dtdp4aaddg + unagamu --> dtdp + h + unagamuf	Cell Envelope Biosynthesis
STM2792	GabT	ABTA	4-aminobutyrate transaminase	[c] : 4abut + akg --> glu-L + sucsal	Arginine and Proline Metabolism
STM1597	PuuG	ABUTD	aminobutyraldehyde dehydrogenase	[c] : 4abutn + h2o + nad --> 4abut + (2) h + nadh	Arginine and Proline Metabolism
( STM1749 or STM2463 )	( AdhE ) or ( EutE )	ACALD	acetaldehyde dehydrogenase (acetylating)	[c] : acald + coa + nad <==> accoa + h + nadh	Pyruvate Metabolism
		ACALDt	acetaldehyde reversible transport	acald[e] <==> acald[c]	Transport
STM2018	CobU	ACBIPGT	Adenosyl cobainamide GTP transferase	[c] : adcobap + gtp + h --> adgcoba + ppi	Cofactor and Prosthetic Group Biosynthesis
( STM0232 and STM2366 and STM3379 and STM3380 )	Acc	ACCOACr	acetyl-CoA carboxylase	[c] : accoa + atp + hco3 <==> adp + h + malcoa + pi	Membrane Lipid Metabolism
( STM4275 or STM0371 )	( Acs ) or ( PrpE )	ACCOAL	acetate-CoA ligase (ADP-forming)	[c] : atp + coa + ppa --> adp + pi + ppcoa	Alternate Carbon Metabolism
STM3918	WecA	ACGAMT	UDP-N-acetylglucosamine:undecaprenylphosphate N-acetylglucosamine -1-phosphate transferase	[c] : uacgam + udcpp --> ump + unaga	Cell Envelope Biosynthesis
( ( STM0685 and STM2431 and STM2432 ) or ( STM2433 and STM1203 and STM2431 and STM2432 ) )	( NagE and PtsH and PtsI ) or ( Crr and PtsG and PtsH and PtsI )	ACGApts	N-Acetyl-D-glucosamine transport via PEP:Pyr PTS	acgam[e] + pep[c] --> acgam6p[c] + pyr[c]	Transport
STM4122	ArgB	ACGK	acetylglutamate kinase	[c] : acglu + atp --> acg5p + adp	Arginine and Proline Metabolism
STM2992	ArgA	ACGS	N-acetylglutamate synthase	[c] : accoa + glu-L --> acglu + coa + h	Arginine and Proline Metabolism
( ( STM3795 and STM3796 ) or ( STM3901 and STM3902 ) or ( STM0116 and STM0117 ) )	( IlvB ) or ( IlvG ) or ( IlvH )	ACHBS	2-aceto-2-hydroxybutanoate synthase	[c] : 2obut + h + pyr --> 2ahbut + co2	Valine, leucine, and isoleucine metabolism
( STM1883 or STM2337 or STM3242 )	( PurT ) or ( AckA ) or ( TdcD )	ACKr	acetate kinase	[c] : ac + atp <==> actp + adp	Pyruvate metabolism
( ( STM3795 and STM3796 ) or ( STM3901 and STM3902 ) or ( STM0116 and STM0117 ) )	( IlvB ) or ( IlvG ) or ( IlvH )	ACLS	acetolactate synthase (Also catalyzes ACHBS)	[c] : h + (2) pyr --> alac-S + co2	Valine, leucine, and isoleucine metabolism
STM3929	WecG	ACMAMUT	UDP-N-acetyl-D-mannosaminuronic acid transferase	[c] : uacmamu + unaga --> h + udp + unagamu	Cell Envelope Biosynthesis
( STM1830 and STM1831 and STM1832 and STM2431 and STM2432 )	( ManX and ManY and ManZ and PtsH and PtsI )	ACMANApts	N-acetyl-D-mannosamine transport via PTS	acmana[e] + pep[c] --> acmanap[c] + pyr[c]	Transport
( STM2378 or STM1197 )	( FabB ) or ( FabF )	ACMAT1	Acyl-[acyl-carrier-protein]:malonyl-[acyl-carrier-protein] C-acyltransferase (decarboxylating)	[c] : acACP + h + malACP --> ACP + actACP + co2	Membrane Lipid Metabolism
STM3338	NanT	ACNAMt2	N-acetylneuraminate proton symport	acnam[e] + h[e] --> acnam[c] + h[c]	Transport
STM3339	NanA	ACNML	N-Acetylneuraminate lyase	[c] : acnam --> acmana + pyr	Alternate Carbon Metabolism
STM1193	FabHec	ACOATA	Acetyl-CoA ACP transacylase	[c] : ACP + accoa <==> acACP + coa	Membrane Lipid Metabolism
STM4120	ArgE	ACODA	acetylornithine deacetylase	[c] : acorn + h2o --> ac + orn-L	Arginine and Proline Metabolism
( STM0158 or STM1712 )	( AcnB ) or ( AcnA )	ACONTa	aconitase (half-reaction A, Citrate hydro-lyase)	[c] : cit <==> acon-C + h2o	Citrate Cycle (TCA)
( STM1712 or STM0158 )	( AcnA ) or ( AcnB )	ACONTb	aconitase (half-reaction B, Isocitrate hydro-lyase)	[c] : acon-C + h2o <==> icit	Citrate Cycle (TCA)
STM3468	ArgD	ACOTA	acetylornithine transaminase	[c] : acorn + akg <==> acg5sa + glu-L	Arginine and Proline Metabolism
STM2577	AcpS	ACPS1	acyl-carrier protein synthase	[c] : apoACP + coa --> ACP + h + pap	Cofactor and Prosthetic Group Biosynthesis
STM4275	Acs	ACS	acetyl-CoA synthetase	[c] : ac + atp + coa --> accoa + amp + ppi	Pyruvate metabolism
STM4273	ActP	ACt4	acetate transport in via protonsodium symport	ac[e] + na1[e] --> ac[c] + na1[c]	Transport
		ACt6	acetate transport in/out via proton symport	ac[e] + h[e] <==> ac[c] + h[c]	Transport
STM1463	Add	ADA	Adenosine deaminase	[c] : adn + h + h2o --> ins + nh4	Nucleotide Salvage Pathways
STM1198	PabC	ADCL	4-aminobenzoate synthase	[c] : 4adcho --> 4abz + h + pyr	Cofactor and Prosthetic Group Biosynthesis
STM2018	CobU	ADCOBAK	Adenosyl cobinamide kinase	[c] : adcoba + atp --> adcobap + adp + h	Cofactor and Prosthetic Group Biosynthesis
STM2019	CbiP	ADCOBHEXS	adenosylcobyric acid synthase	[c] : adcobdam + (4) atp + (4) gln-L + (4) h2o --> adcobhex + (4) adp + (4) glu-L + (4) h + (4) pi	Cofactor and Prosthetic Group Biosynthesis
STM2034	CbiB	ADCPS2	adenosylcobinamide-phosphate synthase	[c] : adcobhex + applp + atp --> adcobap + adp + h + pi	Cofactor and Prosthetic Group Biosynthesis
( STM3469 and STM1824 )	( PabA and PabBec )	ADCS	4-amino-4-deoxychorismate synthase	[c] : chor + gln-L --> 4adcho + glu-L	Cofactor and Prosthetic Group Biosynthesis
STM3747	YicE	ADEt2	adenine transport via proton symport (reversible)	ade[e] + h[e] <==> ade[c] + h[c]	Putative Transporters
STM0488	Adk	ADK1	adenylate kinase	[c] : amp + atp <==> (2) adp	Nucleotide Salvage Pathways
STM0488	Adk	ADK3	guanylate kinase (aMP:gTP)	[c] : amp + gtp <==> adp + gdp	Nucleotide Salvage Pathways
STM0488	Adk	ADK4	adentylate kinase (ITP)	[c] : amp + itp <==> adp + idp	Nucleotide Salvage Pathways
STM0165	SpeD	ADMDC	Adenosylmethionine decarboxylase	[c] : amet + h <==> ametam + co2	Arginine and Proline Metabolism
STM3939	CyaA	ADNCYC	adenylate cyclase	[c] : atp --> camp + ppi	Nucleotide Salvage Pathways
STM0488	Adk	ADNK1	adenosine kinase	[c] : adn + atp --> adp + amp + h	Nucleotide Salvage Pathways
( STM2421 or STM3113 or STM2409 )	( XapB ) or ( NupG ) or ( NupCec )	ADNt2	adenosine transport in via proton symport	adn[e] + h[e] --> adn[c] + h[c]	Transport
STM2017	CobS	ADOCBLS	Adenosine-GDP-cobinamide + alpha-Ribazole <=> Cobamide coenzyme	[c] : adgcoba + (0.5) h + (0.5) nad + rdmbzi --> cobamcoa + gmp + (0.5) nadh	Cofactor and Prosthetic Group Biosynthesis
( STM3185 or STM3494 )	( NudF ) or ( NudF1 )	ADPRDP	ADPribose diphosphatase	[c] : adprib + h2o --> amp + (2) h + r5p	Nucleotide Metabolism
STM0483	Apt	ADPT	adenine phosphoribosyltransferase	[c] : ade + prpp --> amp + ppi	Nucleotide Salvage Pathways
STM2933	CysC	ADSK	adenylyl-sulfate kinase	[c] : aps + atp --> adp + h + paps	Cysteine Metabolism
STM1232	PurB	ADSL1r	adenylsuccinate lyase	[c] : dcamp <==> amp + fum	Purine and Pyrimidine Biosynthesis
STM1232	PurB	ADSL2r	adenylosuccinate lyase	[c] : 25aics <==> aicar + fum	Purine and Pyrimidine Biosynthesis
STM4366	PurA	ADSS	adenylosuccinate synthetase	[c] : asp-L + gtp + imp --> dcamp + gdp + (2) h + pi	Purine and Pyrimidine Biosynthesis
( STM0429 and STM0428 and STM0427 and STM0426 )	( PhnS and PhnT and PhnU and PhnV )	AEPPNabc	2-Aminoethylphosphonate transport via ABC system	2aeppn[e] + atp[c] + h2o[c] --> 2aeppn[c] + adp[c] + h[c] + pi[c]	Transport
STM0683	NagA	AGDC	N-acetylglucosamine-6-phosphate deacetylase	[c] : acgam6p + h2o --> ac + gam6p	Alternate Carbon Metabolism
STM3710	RfaD	AGMHE	ADP-D-glycero-D-manno-heptose epimerase	[c] : adphep-D,D --> adphep-L,D	Cell Envelope Biosynthesis
STM3078	SpeB	AGMT	agmatinase	[c] : agm + h2o --> ptrc + urea	Arginine and Proline Metabolism
STM4121	ArgC	AGPR	N-acetyl-g-glutamyl-phosphate reductase	[c] : acg5sa + nadp + pi <==> acg5p + h + nadph	Arginine and Proline Metabolism
STM3909	IlvCec	AHAI	acetohydroxy acid isomeroreductase	[c] : alac-S + h + nadph --> 23dhmb + nadp	Valine, leucine, and isoleucine metabolism
STM0207	Mtn	AHCYSNS	adenosylhomocysteine nucleosidase	[c] : ahcys + h2o --> ade + rhcys	Methionine Metabolism
STM4176	PurH	AICART	phosphoribosylaminoimidazolecarboxamide formyltransferase	[c] : 10fthf + aicar <==> fprica + thf	Purine and Pyrimidine Biosynthesis
STM0533	PurK	AIRC2	phosphoribosylaminoimidazole carboxylase	[c] : air + atp + hco3 --> 5caiz + adp + h + pi	Purine and Pyrimidine Biosynthesis
STM0534	PurE	AIRC3	phosphoribosylaminoimidazole carboxylase (mutase rxn)	[c] : 5aizc <==> 5caiz	Purine and Pyrimidine Biosynthesis
( STM0154 and STM0736 and STM0737 )	( LpdA and SucA and SucBec )	AKGD	2-oxoglutarate dehydrogenase	[c] : akg + coa + nad --> co2 + nadh + succoa	Citrate Cycle (TCA)
STM2654	KgtPec	AKGt2	2-oxoglutarate transport in via proton symport	akg[e] + h[e] --> akg[c] + h[c]	Transport
( STM0130 or STM0380 )	( DdlB ) or ( DdlA )	ALAALA	D-alanine-D-alanine ligase (reversible)	[c] : (2) ala-D + atp <==> adp + alaala + h + pi	Cell Envelope Biosynthesis
STM1681	YcjG	ALAGLUEP	L-Ala-D/L-Glu epimerase	[c] : ala-L-glu-L <==> ala-L-glu-D	Cell Envelope Biosynthesis
( STM1802 or STM4247 )	( DadX ) or ( Alrec )	ALAR	alanine racemase	[c] : ala-L <==> ala-D	Alanine and Aspartate Metabolism
STM2555	GlyA	ALATA_D2	D-alanine transaminase	[c] : ala-D + pydx5p --> pyam5p + pyr	Cofactor and Prosthetic Group Biosynthesis
		ALATA_L	L-alanine transaminase	[c] : akg + ala-L <==> glu-L + pyr	Alanine and Aspartate Metabolism
STM2555	GlyA	ALATA_L2	alanine transaminase	[c] : ala-L + pydx5p --> pyam5p + pyr	Cofactor and Prosthetic Group Biosynthesis
STM2827	AlaS	ALATRS	Alanyl-tRNA synthetase	[c] : ala-L + atp + trnaala --> alatrna + amp + ppi	Alanine and Aspartate Metabolism
STM4398	CycAec	ALA_Dt2	D-alanine transport in via proton symport	ala-D[e] + h[e] --> ala-D[c] + h[c]	Transport
( STM3560 and STM3561 and STM3563 and STM3567 and STM3562 )	( LivF and LivG and LivH and LivJ and LivM )	ALAabc	L-alanine transport via ABC system	ala-L[e] + atp[c] + h2o[c] --> adp[c] + ala-L[c] + h[c] + pi[c]	Transport
STM4398	CycAec	ALAt2	L-alanine transport in via proton symport	ala-L[e] + h[e] --> ala-L[c] + h[c]	Transport
( STM1749 or STM2461 or STM1567 )	( AdhE ) or ( EutG ) or ( AdhP )	ALCD2x	alcohol dehydrogenase (ethanol: NAD)	[c] : etoh + nad <==> acald + h + nadh	Pyruvate Metabolism
STM2052	PduQ	ALCD2z	alcohol dehydrogenase (propanol: NAD)	[c] : h + nadh + ppal --> nad + ppoh	Alternate Carbon Metabolism
STM3680	AldB	ALDD2y	aldehyde dehydrogenase (acetaldehyde, NADP)	[c] : acald + h2o + nadp --> ac + (2) h + nadph	Pyruvate Metabolism
STM0527	AllC	ALLTAMH	allantoate amidohydrolase	[c] : alltt + (2) h + (2) h2o --> co2 + (2) nh4 + urdglyc	Nitrogen
STM0523	AllB	ALLTN	allantoinase	[c] : alltn + h2o --> alltt + h	Nitrogen
STM0522	AllP	ALLTNt6	allantoin transport in/out via proton symport	alltn[e] + h[e] <==> alltn[c] + h[c]	Nitrogen
STM3513	MalQ	AMALT1	Amylomaltase (maltotriose)	[c] : malt + malttr --> glc-D + maltttr	Alternate Carbon Metabolism
STM3513	MalQ	AMALT2	Amylomaltase (maltotetraose)	[c] : malt + maltttr --> glc-D + maltpt	Alternate Carbon Metabolism
STM3513	MalQ	AMALT3	Amylomaltase (maltopentaose)	[c] : malt + maltpt --> glc-D + malthx	Alternate Carbon Metabolism
STM3513	MalQ	AMALT4	Amylomaltase (maltohexaose)	[c] : malt + malthx --> glc-D + malthp	Alternate Carbon Metabolism
STM3337	NanE	AMANAPEr	N-acetylmannosamine 6-phosphate epimerase	[c] : acmanap <==> acgam6p	Putative
STM3336	NanK	AMANK	N-acetyl-D-mannosamine kinase	[c] : acmana + atp --> acmanap + adp + h	Putative
STM0793	BioAec	AMAOT	adenosylmethionine-8-amino-7-oxononanoate transaminase	[c] : 8aonn + amet <==> amob + dann	Cofactor and Prosthetic Group Biosynthesis
STM3970	UbiE	AMMQT8_2	S-adenosylmethione:2-demethylmenaquinone methyltransferase	[c] : 2dmmq8 + amet --> ahcys + h + mqn8	Cofactor and Prosthetic Group Biosynthesis
( STM0476 and STM0475 and STM3186 )	( AcrA and AcrB and TolC )	AMPCLNt	ampicillin efflux transport	ampcln[c] + h[e] --> ampcln[e] + h[c]	Transport
STM4164	ThiC	AMPMS	4-amino-2-methyl-5-phosphomethylpyrimidine synthetase	[c] : air + h2o --> 4ampm + (2) for + (4) h	Cofactor and Prosthetic Group Biosynthesis
STM2009	Amn	AMPN	AMP nucleosidase	[c] : amp + h2o --> ade + r5p	Nucleotide Salvage Pathways
STM1724	TrpDec	ANPRT	anthranilate phosphoribosyltransferase	[c] : anth + prpp --> ppi + pran	Tyrosine, Tryptophan, and Phenylalanine Metabolism
( STM1724 and STM1723 )	( TrpDec and TrpEec )	ANS1	anthranilate synthase	[c] : chor + gln-L --> anth + glu-L + h + pyr	Tyrosine, Tryptophan, and Phenylalanine Metabolism
STM0795	BioF	AOXS	8-amino-7-oxononanoate synthase	[c] : ala-L + h + pmcoa <==> 8aonn + co2 + coa	Cofactor and Prosthetic Group Biosynthesis
STM0088	ApaH	AP4AH	bis(5'-nucleosyl)-tetraphosphatase	[c] : ap4a + h2o --> (2) adp + (2) h	Nucleotide Salvage Pathways
STM0088	ApaH	AP5AH	Ap5A hydrolase	[c] : ap5a + h2o --> adp + atp + (2) h	Nucleotide Salvage Pathways
STM0416	RibD	APRAUR	5-amino-6-(5-phosphoribosylamino)uracil reductase	[c] : 5apru + h + nadph --> 5aprbu + nadp	Cofactor and Prosthetic Group Biosynthesis
STM0102	AraA	ARAI	L-arabinose isomerase	[c] : arab-L <==> rbl-L	Alternate Carbon Metabolism
STM3016	AraE	ARBt2	L-arabinose transport via proton symport	arab-L[e] + h[e] <==> arab-L[c] + h[c]	Transport
( STM3086 or STM4296 )	( SpeA ) or ( AdiA )	ARGDC	arginine decarboxylase	[c] : arg-L + h --> agm + co2	Arginine and Proline Metabolism
STM4467	STM4467	ARGDr	arginine deiminase	[c] : arg-L + h2o <==> citr-L + nh4	Arginine and Proline Metabolism
STM1477	ArcD	ARGORNt3	Arginine/ornithine antiporter	arg-L[e] + orn-L[c] <==> arg-L[c] + orn-L[e]	Transport
STM4123	ArgH	ARGSL	argininosuccinate lyase	[c] : argsuc <==> arg-L + fum	Arginine and Proline Metabolism
STM3290	ArgG	ARGSS	argininosuccinate synthase	[c] : asp-L + atp + citr-L --> amp + argsuc + h + ppi	Transport
STM1909	ArgS	ARGTRS	Arginyl-tRNA synthetase	[c] : arg-L + atp + trnaarg --> amp + argtrna + ppi	Arginine and Proline Metabolism
( ( STM2355 and STM2352 and STM2351 and STM2353 ) or ( STM0887 and STM0888 and STM0891 and STM0889 ) )	( ArgT and HisM and HisP and HisQ ) or ( ArtJ and ArtM and ArtP and ArtQ )	ARGabc	L-arginine transport via ABC system	arg-L[e] + atp[c] + h2o[c] --> adp[c] + arg-L[c] + h[c] + pi[c]	Transport
STM3066	YggA	ARGt3	L-arginine transport out via proton antiport	arg-L[c] + h[e] --> arg-L[e] + h[c]	Transport
STM3539	Asd	ASAD	aspartate-semialdehyde dehydrogenase	[c] : aspsa + nadp + pi <==> 4pasp + h + nadph	Threonine and Lysine Metabolism
STM4382	UlaG	ASCBPL	L-ascorbate 6-phosphate lactonase	[c] : ascb6p + h2o --> 3dgulnp + h	Alternate Carbon Metabolism
( STM2431 and STM2432 and STM4385 and STM4384 and STM4383 )	( PtsH and PtsI and PtxA and SgaB and SgaT )	ASCBpts	L-ascorbate transport via PEP:Pyr PTS	ascb[e] + pep[c] --> ascb6p[c] + pyr[c]	Transport
( STM3598 or STM1294 or STM0847 )	( STM3598 ) or ( AnsA ) or ( YbiK )	ASNN	L-asparaginase	[c] : asn-L + h2o --> asp-L + nh4	Alanine and Aspartate Metabolism
STM3106	AnsB	ASNNe	L-asparaginase, extracellular	[e] : asn-L + h2o --> asp-L + nh4	Alanine and Aspartate Metabolism
STM0680	AsnB	ASNS1	asparagine synthase (glutamine-hydrolysing)	[c] : asp-L + atp + gln-L + h2o --> amp + asn-L + glu-L + h + ppi	Alanine and Aspartate Metabolism
STM3877	AsnA	ASNS2	asparagine synthetase	[c] : asp-L + atp + nh4 --> amp + asn-L + h + ppi	Alanine and Aspartate Metabolism
STM1000	AsnS	ASNTRS	Asparaginyl-tRNA synthetase	[c] : asn-L + atp + trnaasn --> amp + asntrna + ppi	Asparagine metabolism
STM1584	AnsP	ASNt2	L-asparagine transport in via proton symport	asn-L[e] + h[e] --> asn-L[c] + h[c]	Transport
STM0180	PanD	ASP1DC	aspartate 1-decarboxylase	[c] : asp-L + h --> ala-B + co2	Cofactor and Prosthetic Group Biosynthesis
( STM4459 and STM4460 )	PyrBec	ASPCT	aspartate carbamoyltransferase	[c] : asp-L + cbp --> cbasp + h + pi	Purine and Pyrimidine Biosynthesis
		ASPDt	D-Aspartic Acid transport reatcion	asp-D[e] <==> asp-D[c]	Transport
( STM0002 or STM4101 or STM4220 )	( ThrA ) or ( MetL ) or ( LysCec )	ASPK	aspartate kinase	[c] : asp-L + atp <==> 4pasp + adp	Threonine and Lysine Metabolism
STM2641	NadB	ASPO3	L-aspartate oxidase	[c] : asp-L + ubq8 --> h + iasp + ubq8h2	Cofactor and Prosthetic Group Biosynthesis
STM2641	NadB	ASPO4	L-aspartate oxidase	[c] : asp-L + mqn8 --> h + iasp + mql8	Cofactor and Prosthetic Group Biosynthesis
STM2641	NadB	ASPO5	L-aspartate oxidase	[c] : asp-L + fum --> h + iasp + succ	Cofactor and Prosthetic Group Biosynthesis
STM2641	NadB	ASPO6	L-aspartate oxidase	[c] : asp-L + o2 --> h + h2o2 + iasp	Cofactor and Prosthetic Group Biosynthesis
( STM4510 or STM3015 )	( STM4510 ) or ( YgeA )	ASPR	aspartate racemase	[c] : asp-L <==> asp-D	Alanine and Aspartate Metabolism
STM4326	AspA	ASPT	L-aspartase	[c] : asp-L --> fum + nh4	Alanine and Aspartate Metabolism
STM0998	AspC	ASPTA1r	aspartate transaminase	[c] : akg + asp-L <==> glu-L + oaa	Alanine and Aspartate Metabolism
STM1901	AspS	ASPTRS	Aspartyl-tRNA synthetase	[c] : asp-L + atp + trnaasp --> amp + asptrna + ppi	Alanine and Aspartate Metabolism
( STM0665 and STM0664 and STM0663 and STM0662 )	( GltI and GltJ and GltK and GltL )	ASPabc	L-aspartate transport via ABC system	asp-L[e] + atp[c] + h2o[c] --> adp[c] + asp-L[c] + h[c] + pi[c]	Transport
STM4283	GltP	ASPt2	L-aspartate transport in via proton symport	asp-L[e] + h[e] --> asp-L[c] + h[c]	Transport
STM3614	DctA	ASPt2_2	Aspartate transport via proton symport (2 H)	asp-L[e] + (2) h[e] --> asp-L[c] + (2) h[c]	Transport
( STM4325 or STM3599 or STM4301 )	( DcuA ) or ( DcuB2 ) or ( DcuB )	ASPt2_3	L-asparate transport via proton symport (3 H)	asp-L[e] + (3) h[e] --> asp-L[c] + (3) h[c]	Transport
STM1304	AstA	AST	Arginine succinyltransferase	[c] : arg-L + succoa --> coa + h + sucarg	Arginine and Proline Metabolism
		ATPM	ATP maintenance requirment	[c] : atp + h2o --> adp + h + pi	Other
STM2071	HisG	ATPPRT	ATP phosphoribosyltransferase	[c] : atp + prpp --> ppi + prbatp	Histidine Metabolism
( ( STM3869 and STM3870 and STM3871 ) and ( STM3864 and STM3865 and STM3866 and STM3867 and STM3868 ) and STM3872 )	( AtpF0 and AtpF1 and AtpI )	ATPS4r	ATP synthase (four protons for one ATP)	adp[c] + (4) h[e] + pi[c] <==> atp[c] + (3) h[c] + h2o[c]	Oxidative phosphorylation
		BPNT	3',5'-bisphosphate nucleotidase	[c] : h2o + pap --> amp + pi	Cysteine Metabolism
STM3644	BisC	BSORx	Biotin sulfoxide reductase	[c] : btnso + h + nadh --> btn + h2o + nad	Unassigned
STM3644	BisC	BSORy	Biotin sulfoxide reductase	[c] : btnso + h + nadph --> btn + h2o + nadp	Unassigned
STM0794	BioBec	BTS2	biotin synthase (ala-L producing)	[c] : cys-L + dtbt <==> ala-L + btn + (2) h	Cofactor and Prosthetic Group Biosynthesis
( ( STM1067 and STM2378 and STM1195 and STM1700 ) or ( STM2378 and STM1195 and STM1700 and STM0227 ) or ( STM1197 and STM1195 and STM1700 and STM0227 ) or ( STM1067 and STM1197 and STM1195 and STM1700 ) )	( FabA and FabB and FabGec and FabI ) or ( FabB and FabGec and FabI and FabZ ) or ( FabF and FabGec and FabI and FabZ ) or ( FabA and FabF and FabGec and FabI )	C120SN	Fatty acid biosynthesis (n-C12:0)	[c] : actACP + (14) h + (4) malACP + (10) nadph --> (4) ACP + (4) co2 + ddcaACP + (5) h2o + (10) nadp	Membrane Lipid Metabolism
( ( STM1067 and STM2378 and STM1195 and STM1700 ) or ( STM2378 and STM1195 and STM1700 and STM0227 ) or ( STM1197 and STM1195 and STM1700 and STM0227 ) or ( STM1067 and STM1197 and STM1195 and STM1700 ) )	( FabA and FabB and FabGec and FabI ) or ( FabB and FabGec and FabI and FabZ ) or ( FabF and FabGec and FabI and FabZ ) or ( FabA and FabF and FabGec and FabI )	C140SN	Fatty acid biosynthesis (n-C14:0)	[c] : actACP + (17) h + (5) malACP + (12) nadph --> (5) ACP + (5) co2 + (6) h2o + myrsACP + (12) nadp	Membrane Lipid Metabolism
( ( STM2378 and STM1195 and STM1700 and STM0227 ) or ( STM1197 and STM1195 and STM1700 and STM0227 ) or ( STM1067 and STM1197 and STM1195 and STM1700 ) or ( STM1067 and STM2378 and STM1195 and STM1700 ) )	( FabB and FabGec and FabI and FabZ ) or ( FabF and FabGec and FabI and FabZ ) or ( FabA and FabF and FabGec and FabI ) or ( FabA and FabB and FabGec and FabI )	C160SN	Fatty acid biosynthesis (n-C16:0)	[c] : actACP + (20) h + (6) malACP + (14) nadph --> (6) ACP + (6) co2 + (7) h2o + (14) nadp + palmACP	Membrane Lipid Metabolism
( STM1067 and STM2378 and STM1195 and STM1700 and STM0227 )	( FabA and FabB and FabGec and FabI and FabZ )	C161SN	Fatty acid biosynthesis (n-C16:1)	[c] : actACP + (19) h + (6) malACP + (13) nadph --> (6) ACP + (6) co2 + (7) h2o + hdeACP + (13) nadp	Membrane Lipid Metabolism
( STM1067 and STM2378 and STM1197 and STM1195 and STM1700 and STM0227 )	( FabA and FabB and FabF and FabGec and FabI and FabZ )	C180SN	Fatty acid biosynthesis (n-C18:0)	[c] : actACP + (23) h + (7) malACP + (16) nadph --> (7) ACP + (7) co2 + (8) h2o + (16) nadp + ocdACP	Membrane Lipid Metabolism
( STM1067 and STM2378 and STM1197 and STM1195 and STM1700 and STM0227 )	( FabA and FabB and FabF and FabGec and FabI and FabZ )	C181SN	Fatty acid biosynthesis (n-C18:1)	[c] : actACP + (22) h + (7) malACP + (15) nadph --> (7) ACP + (7) co2 + (8) h2o + (15) nadp + octeACP	Membrane Lipid Metabolism
( STM1067 and STM2378 and STM1197 and STM1195 and STM1700 and STM0227 )	( FabA and FabB and FabF and FabGec and FabI and FabZ )	C182SN	Fatty acid biosynthesis (n-C18:2)	[c] : actACP + (21) h + (7) malACP + (14) nadph --> (7) ACP + (7) co2 + (8) h2o + (14) nadp + ocdcyaACP	Membrane Lipid Metabolism
( STM1067 and STM2378 and STM1197 and STM1195 and STM1700 and STM0227 )	( FabA and FabB and FabF and FabGec and FabI and FabZ )	C184SN	Fatty acid biosynthesis (n-C18:4)	[c] : actACP + (19) h + (7) malACP + (12) nadph --> (7) ACP + (7) co2 + (8) h2o + (12) nadp + ocdcteACP	Membrane Lipid Metabolism
STM2558	CadB	CADVt	Lysine/Cadaverine antiporter	15dap[c] + h[e] + lys-L[e] --> 15dap[e] + h[c] + lys-L[c]	Transport
( STM0476 and STM0475 and STM3186 )	( AcrA and AcrB and TolC )	CAMt	chloramphenicol efflux transporter	cam[c] + h[e] --> cam[e] + h[c]	Transport
		CAMt2	chloramphenicol diffusion	cam[e] --> cam[c]	Transport
( STM1318 or STM4106 or STM1731 )	( KatE ) or ( KatG ) or ( STM1731 )	CAT	catalase	[c] : (2) h2o2 --> (2) h2o + o2	Unassigned
STM1718	BtuR	CBIAT2	Cobinamide adenyltransferase	[c] : atp + cbi + h <==> adcoba + pppi	Cofactor and Prosthetic Group Biosynthesis
( STM4130 and STM1340 and STM1342 and STM0206 )	( BtuB and BtuC and BtuD and BtuF )	CBIabc	Cobinamide transport via ABC system	atp[c] + cbi[e] + h2o[c] --> adp[c] + cbi[c] + h[c] + pi[c]	Transport
( STM4130 and STM1340 and STM1342 and STM0206 )	( BtuB and BtuC and BtuD and BtuF )	CBL1abc	Cob(1)alamin transport via ABC system	atp[c] + cbl1[e] + h2o[c] --> adp[c] + cbl1[c] + h[c] + pi[c]	Cofactor and Prosthetic Group Biosynthesis
( STM1718 or STM2467 )	( BtuR ) or ( EutT )	CBLAT2	cob(I)alamin adenosyltransferase	[c] : atp + cbl1 + h <==> cobamcoa + pppi	Cofactor and Prosthetic Group Biosynthesis
( STM4466 or STM0532 )	( ArcC ) or ( ArcCec )	CBMK2	Carbamate kinase	[c] : atp + co2 + nh4 --> adp + cbp + (2) h	Arginine and Proline Metabolism
( STM0066 and STM0067 )	Car	CBPS	carbamoyl-phosphate synthase (glutamine-hydrolysing)	[c] : (2) atp + gln-L + h2o + hco3 --> (2) adp + cbp + glu-L + (2) h + pi	Arginine and Proline Metabolism
STM4064	UshB	CDAPPA2_ST	CDP-Diacylglycerol pyrophostatase (S. typhimurium)	[c] : (0.02) cdpdag2_ST + h2o --> cmp + (2) h + (0.02) pa2_ST	Phospholipid Metabolism
STM2089	RfbJ	CDPABEQS	CDP-abequose synthase	[c] : cdpdddg + h + nadh --> cdpabe + nad	Cell Envelope Biosynthesis
( STM2090 and STM2093 )	( RfbH and RfbI )	CDPDDGR	CDP-4-dehydro-6-deoxyglucose reductase	[c] : cdpddg + h + nadh --> cdpdddg + h2o + nad	Cell Envelope Biosynthesis
STM2091	RbfG	CDPGHL	CDPglucose 4,6-hydro-lyase	[c] : cdpglc --> cdpddg + h2o	Cell Envelope Biosynthesis
STM2092	RfbF	CDPGLU	CDP glucose pyrophosphorylase	[c] : ctp + g1p + h --> cdpglc + ppi	Cell Envelope Biosynthesis
STM1779	IspE	CDPMEK	4-(cytidine 5'-diphospho)-2-C-methyl-D-erythritol kinase	[c] : 4c2me + atp --> 2p4c2me + adp + h	Cofactor and Prosthetic Group Biosynthesis
( STM1314 and STM1312 and STM1313 and STM2431 and STM2432 )	( ChbA and ChbB and ChbC and PtsH and PtsI )	CELBpts	cellobiose transport via PEP:Pyr PTS	cellb[e] + pep[c] --> 6pgg[c] + pyr[c]	Transport
( STM3616 and STM3618 and STM3619 )	CelA	CELLSYN	Cellulose synthase	[c] : udpg --> cell + h + udp	Cell Envelope Biosynthesis
( STM0476 and STM0475 and STM3186 )	( AcrA and AcrB and TolC )	CFTXMt	cefotaxime efflux transport	cftxm[c] + h[e] --> cftxm[e] + h[c]	Transport
STM3509	BioW	CHCOAL	6-carboxyhexanoate-CoA ligase	[c] : atp + coa + pime --> amp + pmcoa + ppi	Cofactor and Prosthetic Group Biosynthesis
( STM1314 and STM1312 and STM1313 and STM2431 and STM2432 )	( ChbA and ChbB and ChbC and PtsH and PtsI )	CHITOBpts	Chitobiose transport via PTS	chitob[e] + pep[c] --> chit6p[c] + pyr[c]	Transport
STM1316	ChbF	CHITPH	chitobiose-6-phosphate hydrolase	[c] : chit6p + h2o --> acgam + acgam6p	Alternate Carbon Metabolism
( STM2667 or STM2669 )	( PheA ) or ( TyrAec )	CHORM	chorismate mutase	[c] : chor --> pphn	Tyrosine, Tryptophan, and Phenylalanine Metabolism
STM2384	AroC	CHORS	chorismate synthase	[c] : 3psme --> chor + pi	Tyrosine, Tryptophan, and Phenylalanine Metabolism
STM4233	UbiC	CHRPL	chorismate pyruvate lyase	[c] : chor --> 4hbz + pyr	Cofactor and Prosthetic Group Biosynthesis
( ( STM0059 and STM0060 and STM0061 ) or ( STM0621 and STM0622 and STM0623 ) )	( CitDEF2 ) or ( CitDEF )	CITL	Citrate lyase	[c] : cit --> ac + oaa	Citrate Cycle (TCA)
		CITR_Lt2	L-Citrulline transport in via proton symport	citr-L[e] + h[e] --> citr-L[c] + h[c]	Transport
STM0689	TcuC	CITt2	citrate transport in via proton symport	cit[e] + h[e] --> cit[c] + h[c]	Transport
( ( STM2786 and STM2787 and STM2788 ) or STM0057 )	( TctABC ) or ( CitC )	CITt4_1	Citrate transport via sodium symport	cit[e] + na1[e] --> cit[c] + na1[c]	Transport
STM0618	CitT	CITt7	Citrate transport via succinate antiport	cit[e] + succ[c] --> cit[c] + succ[e]	Transport
( STM0812 or STM1739 )	( YbhO ) or ( Cls )	CLPNS2_ST	Cardiolipin Synthase (S. typhimurium)	[c] : (0.04) pg2_ST <==> (0.02) clpn2_ST + glyc	Phospholipid Metabolism
STM1102	HpaE	CMCMSAD	5-carboxymethyl-2-hydroxymuconic-semialdehyde dehydrogenase	[c] : 5cmhmsa + h2o + nad --> 5cmhm + (2) h + nadh	Alternate Carbon Metabolism
		CMPN	CMP nucleosidase	[c] : cmp + h2o --> csn + r5p	Nucleotide Salvage Pathways
		CO1DAMAT	cob(I)yrinic acid a,c-diamide adenosyltransferase	[c] : atp + co1dam + h2o + (0.5) nadh --> adcobdam + (0.5) h + (0.5) nad + pi + ppi	Cofactor and Prosthetic Group Biosynthesis
		CO2DAMR	cob(II)yrinic acid a,c-diamide reductase	[c] : (2) co2dam + nadh --> (2) co1dam + h + nad	Cofactor and Prosthetic Group Biosynthesis
		CO2t	CO2 transport out via diffusion	co2[e] <==> co2[c]	Transport
STM3952	CorA	COBALTt5	cobalt transport in/out via permease (no H+)	cobalt2[c] <==> cobalt2[e]	Transport
STM2024	CbiL	CPC2MT	precorrin-2 C1-methyltransferase	[c] : amet + copre2 --> ahcys + copre3 + h	Cofactor and Prosthetic Group Biosynthesis
STM2027	CbiH	CPC3MT	precorrin-3B C17-methyltransferase	[c] : amet + copre3 --> ahcys + copre4	Cofactor and Prosthetic Group Biosynthesis
STM2029	CbiF	CPC4MT	precorrin-4 C1-methyltransferase	[c] : amet + copre4 --> ahcys + copre5 + h	Cofactor and Prosthetic Group Biosynthesis
STM2032	CbiD	CPC5MT	precorrin-5 C1-methyltransferase	[c] : amet + copre5 + h2o --> acald + ahcys + copre6 + h	Cofactor and Prosthetic Group Biosynthesis
STM2026	CbiJ	CPC6R	precorrin-6A reductase	[c] : copre6 + h + nadph --> codhpre6 + nadp	Cofactor and Prosthetic Group Biosynthesis
STM2033	CbiC	CPC8MM	precorrin-8X methylmutase	[c] : copre8 <==> cobya	Cofactor and Prosthetic Group Biosynthesis
( STM0476 and STM0475 and STM3186 )	( AcrA and AcrB and TolC )	CPFXNt	ciprofloxacin efflux transport	cpfxn[c] + h[e] --> cpfxn[e] + h[c]	Transport
		CPFXNt2	ciprofloxacin diffusion	cpfxn[e] --> cpfxn[c]	Transport
STM2451	HemF	CPPPGO	coproporphyrinogen oxidase	[c] : cpppg3 + (2) h + o2 --> (2) co2 + (2) h2o + pppg9	Cofactor and Prosthetic Group Biosynthesis
STM0072	CaiB	CRNBTCT	gamma-butyrobetainyl-CoA: carnitine CoA transferase	[c] : bbtcoa + crn <==> crncoa + gbbtn	Oxidative phosphorylation
STM0072	CaiB	CRNCBCT	crotonobetainyl-CoA: carnitine CoA transferase	[c] : crn + ctbtcoa <==> crncoa + ctbt	Oxidative phosphorylation
STM0070	CaiD	CRNCDH	Carnityl-CoA dehydratse	[c] : crncoa <==> ctbtcoa + h2o	Oxidative phosphorylation
STM0074	CaiT	CRNt7	Carnitine/butyrobetaine antiporter	crn[e] + gbbtn[c] --> crn[c] + gbbtn[e]	Transport
STM0730	GltA	CS	citrate synthase	[c] : accoa + h2o + oaa --> cit + coa + h	Citrate Cycle (TCA)
STM3334	CodA	CSND	Cytosine deaminase	[c] : csn + h + h2o --> nh4 + ura	Nucleotide Salvage Pathways
STM3333	CodB	CSNt2	cytosine transport in via proton symport	csn[e] + h[e] --> csn[c] + h[c]	Transport
STM2953	PyrG	CTPS2	CTP synthase (glutamine)	[c] : atp + gln-L + h2o + utp --> adp + ctp + glu-L + (2) h + pi	Purine and Pyrimidine Biosynthesis
STM0168	CueO	CUOX	Copper oxidase	[c] : (4) cu1 + (4) h + o2 --> (4) cu2 + (2) h2o	Other
STM2035	CbiA	CYRDAS	Cob(II)yrinate a,c-diamide synthase (glutamine-hydrolysing)	[c] : (2) atp + cobya + (2) gln-L + h2o --> (2) adp + co2dam + (2) glu-L + h + ppi	Cofactor and Prosthetic Group Biosynthesis
( STM2440 or STM2430 )	( CysM ) or ( CysKec )	CYSS	cysteine synthase	[c] : acser + h2s --> ac + cys-L	Cysteine Metabolism
( STM1557 or STM3161 )	( MalY ) or ( MetC )	CYSTL	cystathionine b-lyase	[c] : cysth-L + h2o --> hcys-L + nh4 + pyr	Methionine Metabolism
STM0537	CysS	CYSTRS	Cysteinyl-tRNA synthetase	[c] : atp + cys-L + trnacys --> amp + cystrna + ppi	Cysteine Metabolism
		CYSabc	L-cysteine transport via ABC system	atp[c] + cys-L[e] + h2o[c] --> adp[c] + cys-L[c] + h[c] + pi[c]	Transport
( STM0956 and STM0957 )	CydCD	CYSabc2	L-cysteine export via ABC system	atp[c] + cys-L[c] + h2o[c] --> adp[c] + cys-L[e] + h[c] + pi[c]	Transport
( STM0740 and STM0741 )	CydA	CYTBD	cytochrome oxidase bd (ubiquinol-8: 2 protons)	(2) h[c] + (0.5) o2[c] + ubq8h2[c] --> (2) h[e] + h2o[c] + ubq8[c]	Oxidative phosphorylation
( STM0440 and STM0441 and STM0442 and STM0443 )	CyoA	CYTBO3	cytochrome oxidase bo3 (ubiquinol-8: 2.5 protons)	(2.5) h[c] + (0.5) o2[c] + ubq8h2[c] --> (2.5) h[e] + h2o[c] + ubq8[c]	Oxidative phosphorylation
STM2183	Cdd	CYTD	cytidine deaminase	[c] : cytd + h + h2o --> nh4 + uri	Nucleotide Salvage Pathways
STM2122	Udk	CYTDK2	cytidine kinase (GTP)	[c] : cytd + gtp --> cmp + gdp + h	Nucleotide Salvage Pathways
( STM2421 or STM3113 or STM2409 )	( XapB ) or ( NupG ) or ( NupCec )	CYTDt2	cytidine transport in via proton symport	cytd[e] + h[e] --> cytd[c] + h[c]	Transport
STM0980	Cmk	CYTK1	cytidylate kinase (CMP)	[c] : atp + cmp <==> adp + cdp	Nucleotide Salvage Pathways
STM0980	Cmk	CYTK2	cytidylate kinase (dCMP)	[c] : atp + dcmp <==> adp + dcdp	Nucleotide Salvage Pathways
( STM0203 or STM1490 )	( ClcA ) or ( ClC )	Clt3	chloride ion transport out via antiport	(2) cl[e] + h[c] --> (2) cl[c] + h[e]	Transport
( STM2023 and STM2022 and STM2020 and STM2021 )	( CbiM and CbiN and CbiO and CbiQ )	Coabc	Cobalt transport via ABC system	atp[c] + cobalt2[e] + h2o[c] --> adp[c] + cobalt2[c] + h[c] + pi[c]	Transport
STM0353	YvgX	Cut1	Copper export via ATPase	atp[c] + cu2[c] + h2o[c] --> adp[c] + cu2[e] + h[c] + pi[c]	Transport
STM3692	LldP	D-LACt2	D-lactate transport via proton symport	h[e] + lac-D[e] <==> h[c] + lac-D[c]	Transport
STM4420	IolB	D5KGK	2-Deoxy-5-Keto-D-gluconate kinase	[c] : atp + d5kg --> adp + d5kgp + h	Alternate Carbon Metabolism
		D5KGPA	2-Deoxy-5-keto-D-gluconate 6-phosphate aldolase	[c] : d5kgp --> dhap + msa	Alternate Carbon Metabolism
STM1803	DadA	DAAD	D-Amino acid dehydrogenase	[c] : ala-D + fad + h2o --> fadh2 + nh4 + pyr	Alanine and Aspartate Metabolism
STM1463	Add	DADA	Deoxyadenosine deaminase	[c] : dad-2 + h + h2o --> din + nh4	Nucleotide Salvage Pathways
STM0488	Adk	DADK	deoxyadenylate kinase	[c] : atp + damp <==> adp + dadp	Nucleotide Salvage Pathways
( STM3113 or STM2409 )	( NupG ) or ( NupCec )	DADNt2	deoxyadenosine transport in via proton symport	dad-2[e] + h[e] --> dad-2[c] + h[c]	Transport
STM4236	DgkA	DAGK2_ST	Diacylglycerol kinase (S. typhimurium)	[c] : (0.02) 12dgr2_ST + atp --> adp + h + (0.02) pa2_ST	Phospholipid Metabolism
( STM2670 or STM0760 or STM1347 )	( AroF ) or ( AroGec ) or ( AroH )	DAHPS	3-deoxy-D-arabino-heptulosonate 7-phosphate synthetase	[c] : e4p + h2o + pep --> 2dda7p + pi	Tyrosine, Tryptophan, and Phenylalanine Metabolism
STM3013	LysA	DAPDC	diaminopimelate decarboxylase	[c] : 26dap-M + h --> co2 + lys-L	Threonine and Lysine Metabolism
STM3947	DapF	DAPE	diaminopimelate epimerase	[c] : 26dap-LL <==> 26dap-M	Threonine and Lysine Metabolism
		DAPabc	M-diaminopimelic acid ABC transport	26dap-M[e] + atp[c] + h2o[c] --> 26dap-M[c] + adp[c] + h[c] + pi[c]	Transport
STM0222	CdsA	DASYN2_ST	CDP-Diacylglycerol synthetase (S. typhimurium)	[c] : ctp + h + (0.02) pa2_ST <==> (0.02) cdpdag2_ST + ppi	Phospholipid Metabolism
STM3195	RibBec	DB4PS	3,4-Dihydroxy-2-butanone-4-phosphate	[c] : ru5p-D --> db4p + for + h	Cofactor and Prosthetic Group Biosynthesis
( STM1489 or STM0797 )	( YnfK ) or ( BioD )	DBTS	dethiobiotin synthase	[c] : atp + co2 + dann --> adp + dtbt + (3) h + pi	Cofactor and Prosthetic Group Biosynthesis
STM2121	Dcd	DCTPD	dCTP deaminase	[c] : dctp + h + h2o --> dutp + nh4	Nucleotide Salvage Pathways
STM1953	YedO	DCYSL	D-cysteine desulfhydrase	[c] : cys-D + h2o --> h + h2s + nh4 + pyr	Cysteine Metabolism
STM2183	Cdd	DCYTD	deoxycytidine deaminase	[c] : dcyt + h + h2o --> duri + nh4	Nucleotide Salvage Pathways
( STM3113 or STM2409 )	( NupG ) or ( NupCec )	DCYTt2	deoxycytidine transport in via proton symport	dcyt[e] + h[e] --> dcyt[c] + h[c]	Transport
STM2391	FadL	DDCAt2	Dodecanoate transport via proton symport	ddca[e] + h[e] --> ddca[c] + h[c]	Transport
STM3829	DgoK	DDGALK	2-dehydro-3-deoxygalactonokinase	[c] : 2dh3dgal + atp --> 2dh3dgal6p + adp + h	Alternate Carbon Metabolism
( STM0161 or STM0651 )	( KdgT ) or ( STM0651 )	DDGLCNt2	2-dehydro-3-deoxy-D-gluconate transport via proton symport, reversible	2ddglcn[e] + h[e] <==> 2ddglcn[c] + h[c]	Transport
STM3612	KdgK	DDGLK	2-dehydro-3-deoxygluconokinase	[c] : 2ddglcn + atp --> 2ddg6p + adp + h	Alternate Carbon Metabolism
		DDPGALA	2-dehydro-3-deoxy-6-phosphogalactonate aldolase	[c] : 2dh3dgal6p <==> g3p + pyr	Alternate Carbon Metabolism
STM3740	Gmkec	DGK1	deoxyguanylate kinase (dGMP:ATP)	[c] : atp + dgmp <==> adp + dgdp	Nucleotide Salvage Pathways
STM3017	KduD	DGLCND	2-deoxy-D-gluconate 3-dehydrogenase	[c] : dkdglcn + h + nadh --> 2ddglcn + nad	Alternate Carbon Metabolism
STM3113	NupG	DGSNt2	deoxyguanosine transport in via proton symport	dgsn[e] + h[e] --> dgsn[c] + h[c]	Transport
STM0208	Dgt	DGTPH	dGTPase	[c] : dgtp + h2o --> dgsn + pppi	Nucleotide Salvage Pathways
STM3904	IlvD	DHAD1	dihydroxy-acid dehydratase (2,3-dihydroxy-3-methylbutanoate)	[c] : 23dhmb --> 3mob + h2o	Valine, leucine, and isoleucine metabolism
STM3904	IlvD	DHAD2	Dihydroxy-acid dehydratase (2,3-dihydroxy-3-methylpentanoate)	[c] : 23dhmp --> 3mop + h2o	Valine, leucine, and isoleucine metabolism
		DHAt	Dihydroxyacetone transport via facilitated diffusion	dha[e] <==> dha[c]	Transport
STM0598	EntA	DHBD	2,3-dihydro-2,3-dihydroxybenzoate dehydrogenase	[c] : 23ddhb + nad <==> 23dhb + h + nadh	Cofactor and Prosthetic Group Biosynthesis
STM0596	EntE	DHBSr	2,3-dihydroxybenzoate adenylate synthase	[c] : 23dhb + atp + h <==> 23dhba + ppi	Cofactor and Prosthetic Group Biosynthesis
STM0064	DapB	DHDPRy	dihydrodipicolinate reductase (NADPH)	[c] : 23dhdp + h + nadph --> nadp + thdp	Threonine and Lysine Metabolism
STM2489	DapA	DHDPS	dihydrodipicolinate synthase	[c] : aspsa + pyr --> 23dhdp + h + (2) h2o	Threonine and Lysine Metabolism
( STM1106 and STM2289 )	( HpaI and STM2289 )	DHEDAA	2,4-dihydroxyhept-2-ene-1,7-dioic acid aldolase	[c] : 24dhhed --> pyr + sucsal	Alternate Carbon Metabolism
STM0087	FolA	DHFR	dihydrofolate reductase	[c] : dhf + h + nadph <==> nadp + thf	Threonine and Lysine Metabolism
STM2365	FolCec	DHFS	dihydrofolate synthase	[c] : atp + dhpt + glu-L --> adp + dhf + h + pi	Threonine and Lysine Metabolism
STM4090	MenA	DHNAOT	1,4-dihydroxy-2-naphthoate octaprenyltransferase	[c] : dhna + nad + octdp --> 2dmmq8 + co2 + nadh + ppi	Cofactor and Prosthetic Group Biosynthesis
STM3206	FolB	DHNPA	dihydroneopterin aldolase	[c] : dhnpt --> 2ahhmp + gcald	Cofactor and Prosthetic Group Biosynthesis
STM1058	PyrD	DHORD2	dihydoorotic acid dehydrogenase (quinone8)	[c] : dhor-S + ubq8 --> orot + ubq8h2	Purine and Pyrimidine Biosynthesis
STM1058	PyrD	DHORD5	dihydroorotic acid (menaquinone-8)	[c] : dhor-S + mqn8 --> mql8 + orot	Purine and Pyrimidine Biosynthesis
STM1163	PyrC	DHORTS	dihydroorotase	[c] : dhor-S + h2o <==> cbasp + h	Purine and Pyrimidine Biosynthesis
STM1103	HpaD	DHPDO	3,4-dihydroxyphenylacetate 2,3-dioxygenase	[c] : 34dhpha + o2 --> 5cmhmsa + h	Alternate Carbon Metabolism
STM0416	RibD	DHPPDA2	diaminohydroxyphosphoribosylaminopyrimidine deaminase	[c] : 25dhpp + h + h2o --> 5apru + nh4	Cofactor and Prosthetic Group Biosynthesis
STM3295	FolP	DHPS3	dihydropteroate synthase	[c] : 2ahhmd + 4abz --> dhpt + ppi	Cofactor and Prosthetic Group Biosynthesis
		DHPTDC	4,5-dihydroxy-2,3-pentanedione cyclization (spontaneous)	[c] : dhptd --> h2o + hmfurn	Methionine Metabolism
STM1358	AroD	DHQD1	3-dehydroquinate dehydratase	[c] : 3dhq <==> 3dhsk + h2o	Tyrosine, Tryptophan, and Phenylalanine Metabolism
STM3486	AroB	DHQS	3-dehydroquinate synthase	[c] : 2dda7p --> 3dhq + pi	Tyrosine, Tryptophan, and Phenylalanine Metabolism
STM3113	NupG	DINSt2	deoxyinosine transport in via proton symport	din[e] + h[e] --> din[c] + h[c]	Transport
STM1743	DppD	DIPEPabc1	Dipeptide transport via ABC system (ala-asp)	ala-L-asp-L[e] + atp[c] + h2o[c] --> adp[c] + ala-L-asp-L[c] + h[c] + pi[c]	Transport
STM1743	DppD	DIPEPabc10	Dipeptide transport via ABC system (gly-glu)	atp[c] + gly-glu-L[e] + h2o[c] --> adp[c] + gly-glu-L[c] + h[c] + pi[c]	Transport
STM1743	DppD	DIPEPabc11	Dipeptide transport via ABC system (gly-met)	atp[c] + gly-met-L[e] + h2o[c] --> adp[c] + gly-met-L[c] + h[c] + pi[c]	Transport
STM1743	DppD	DIPEPabc12	Dipeptide transport via ABC system (met-ala)	atp[c] + h2o[c] + met-L-ala-L[e] --> adp[c] + h[c] + met-L-ala-L[c] + pi[c]	Transport
STM1743	DppD	DIPEPabc13	Dipeptide transport via ABC system (gly-asp)	atp[c] + gly-asp-L[e] + h2o[c] --> adp[c] + gly-asp-L[c] + h[c] + pi[c]	Transport
STM1743	DppD	DIPEPabc14	Dipeptide transport via ABC system (gly-pro-L)	atp[c] + gly-pro-L[e] + h2o[c] --> adp[c] + gly-pro-L[c] + h[c] + pi[c]	Transport
STM1743	DppD	DIPEPabc15	Dipeptide transport via ABC system (cgly)	atp[c] + cgly[e] + h2o[c] --> adp[c] + cgly[c] + h[c] + pi[c]	Transport
STM1743	DppD	DIPEPabc2	Dipeptide transport via ABC system (ala-gln)	ala-L-gln-L[e] + atp[c] + h2o[c] --> adp[c] + ala-L-gln-L[c] + h[c] + pi[c]	Transport
STM1743	DppD	DIPEPabc3	Dipeptide transport via ABC system (ala-glu)	ala-L-glu-L[e] + atp[c] + h2o[c] --> adp[c] + ala-L-glu-L[c] + h[c] + pi[c]	Transport
STM1743	DppD	DIPEPabc4	Dipeptide transport via ABC system (ala-gly)	L-alagly[e] + atp[c] + h2o[c] --> L-alagly[c] + adp[c] + h[c] + pi[c]	Transport
STM1743	DppD	DIPEPabc5	Dipeptide transport via ABC system (ala-his)	ala-L-his-L[e] + atp[c] + h2o[c] --> adp[c] + ala-L-his-L[c] + h[c] + pi[c]	Transport
STM1743	DppD	DIPEPabc6	Dipeptide transport via ABC system (ala-leu)	ala-L-leu-L[e] + atp[c] + h2o[c] --> adp[c] + ala-L-leu-L[c] + h[c] + pi[c]	Transport
STM1743	DppD	DIPEPabc7	Dipeptide transport via ABC system (ala-thr)	ala-L-Thr-L[e] + atp[c] + h2o[c] --> adp[c] + ala-L-Thr-L[c] + h[c] + pi[c]	Transport
STM1743	DppD	DIPEPabc8	Dipeptide transport via ABC system (gly-asn)	atp[c] + gly-asn-L[e] + h2o[c] --> adp[c] + gly-asn-L[c] + h[c] + pi[c]	Transport
STM1743	DppD	DIPEPabc9	Dipeptide transport via ABC system (gly-gln)	atp[c] + gly-gln-L[e] + h2o[c] --> adp[c] + gly-gln-L[c] + h[c] + pi[c]	Transport
		DKDID	D-2,3-Diketo 4-deoxy-epi-inositol dehydratase	[c] : dkdi + h2o --> d5kg + h	Alternate Carbon Metabolism
( STM3165 or STM0255 )	( DkgA ) or ( DkgB )	DKGLCNR1	2,5-diketo-D-gluconate reductase	[c] : 25dkglcn + h + nadph --> 2dhguln + nadp	Alternate Carbon Metabolism
STM3646	YiaE	DKGLCNR2x	2,5-diketo-D-gluconate reductase (NADH)	[c] : 25dkglcn + h + nadh --> 5dglcn + nad	Alternate Carbon Metabolism
STM3646	YiaE	DKGLCNR2y	2,5-diketo-D-gluconate reductase (NADPH)	[c] : 25dkglcn + h + nadph --> 5dglcn + nadp	Alternate Carbon Metabolism
		DKMPPD	2,3-diketo-5-methylthio-1-phosphopentane degradation reaction	[c] : dkmpp + h2o + o2 --> 2kmb + for + (2) h + pi	Arginine and Proline Metabolism
		DKMPPD2	2,3-diketo-5-methylthio-1-phosphopentane degradation reaction	[c] : dkmpp + (3) h2o --> 2kmb + for + (6) h + pi	Arginine and Proline Metabolism
STM0423	IspA	DMATT	dimethylallyltranstransferase	[c] : dmpp + ipdp --> grdp + ppi	Cofactor and Prosthetic Group Biosynthesis
STM0988	KdsBec	DMOCT	3-deoxy-manno-octulosonate cytidylyltransferase	[c] : ctp + kdo --> ckdo + ppi	Cell Envelope Biosynthesis
STM0049	LytB	DMPPS	1-hydroxy-2-methyl-2-(E)-butenyl 4-diphosphate reductase (dmpp)	[c] : h + h2mb4p + nadh --> dmpp + h2o + nad	Cofactor and Prosthetic Group Biosynthesis
STM2276	UbiG	DMQMT	3-Dimethylubiquinonol 3-methyltransferase	[c] : 2omhmbl + amet --> ahcys + h + ubq8h2	Cofactor and Prosthetic Group Biosynthesis
( ( STM0611 and STM0612 and STM0613 ) or ( STM2528 and STM2529 and STM2530 ) or ( STM0964 and STM0965 and STM0966 ) or ( STM4305 and STM4306 and STM4307 ) )	( DmsABC2 ) or ( DmsABC3 ) or ( DmsABC ) or ( DmsABC4 )	DMSOR1e	Dimethyl sulfoxide reductase (Menaquinol 8)	dmso[e] + mql8[c] --> dms[e] + h2o[e] + mqn8[c]	Oxidative Phosphorylation
( ( STM4305 and STM4306 and STM4307 ) or ( STM2528 and STM2529 and STM2530 ) or ( STM0964 and STM0965 and STM0966 ) or ( STM0611 and STM0612 and STM0613 ) )	( DmsABC4 ) or ( DmsABC3 ) or ( DmsABC ) or ( DmsABC2 )	DMSOR2e	Dimethyl sulfoxide reductase (Demethylmenaquinol 8)	2dmmql8[c] + dmso[e] --> 2dmmq8[c] + dms[e] + h2o[e]	Oxidative Phosphorylation
		DNMPPA	Dihydroneopterin monophosphate dephosphorylase	[c] : dhpmp + h2o --> dhnpt + pi	Cofactor and Prosthetic Group Biosynthesis
( STM1900 or STM0137 )	( NtpA ) or ( MutT )	DNTPPA	Dihydroneopterin triphosphate pyrophosphatase	[c] : ahdt + h2o --> dhpmp + h + ppi	Cofactor and Prosthetic Group Biosynthesis
STM3668	YiaK	DOGULNR	2,3 dioxo-L-gulonate reductase	[c] : 23doguln + h + nadh --> 3dhguln + nad	Alternate Carbon Metabolism
STM0140	CoaE	DPCOAK	dephospho-CoA kinase	[c] : atp + dpcoa --> adp + coa + h	Cofactor and Prosthetic Group Biosynthesis
( STM2573 or STM3909 or STM0434 )	( STM2573 ) or ( IlvCec ) or ( PanE )	DPR	2-dehydropantoate 2-reductase	[c] : 2dhp + h + nadph --> nadp + pant-R	Cofactor and Prosthetic Group Biosynthesis
STM3793	DeoK	DRBK	Deoxyribokinase	[c] : atp + drib --> 2dr5p + adp + h	Alternate Carbon Metabolism
STM3792	DeoP	DRIBt2	deoxyribose transport via proton symport	drib[e] + h[e] <==> drib[c] + h[c]	Transport
STM4567	DeoC	DRPA	deoxyribose-phosphate aldolase	[c] : 2dr5p --> acald + g3p	Alternate Carbon Metabolism
		DTARTD	D-tartrate dehydratase	[c] : tartr-D --> h2o + oaa	Alternate Carbon Metabolism
STM1200	Tmk	DTMPK	dTMP kinase	[c] : atp + dtmp <==> adp + dtdp	Nucleotide Salvage Pathways
STM1750	Tdk	DURIK1	deoxyuridine kinase (ATP:Deoxyuridine)	[c] : atp + duri --> adp + dump + h	Nucleotide Salvage Pathways
STM4568	DeoA	DURIPP	purine-nucleoside phosphatase (deoxyuridine)	[c] : duri + pi <==> 2dr1p + ura	Nucleotide Salvage Pathways
( STM3113 or STM2409 )	( NupG ) or ( NupCec )	DURIt2	deoxyuridine transport in via proton symport	duri[e] + h[e] --> duri[c] + h[c]	Transport
STM3731	Dutec	DUTPDP	dUTP diphosphatase	[c] : dutp + h2o --> dump + h + ppi	Nucleotide Salvage Pathways
STM0220	Dxr	DXPRIi	1-deoxy-D-xylulose-5-phosphate reductoisomerase	[c] : dxyl5p + h + nadph --> 2me4p + nadp	Cofactor and Prosthetic Group Biosynthesis
STM0422	Dxs	DXPS	1-deoxy-D-xylulose 5-phosphate synthase	[c] : g3p + h + pyr --> co2 + dxyl5p	Cofactor and Prosthetic Group Biosynthesis
STM3660	XylB	DXYLK	1-Deoxy-D-xylulose kinase	[c] : atp + dxyl --> adp + dxyl5p + h	Cofactor and Prosthetic Group Biosynthesis
STM3070	Epd	E4PD	Erythrose 4-phosphate dehydrogenase	[c] : e4p + h2o + nad <==> 4per + (2) h + nadh	Cofactor and Prosthetic Group Biosynthesis
		ECAP_EC	ECA polymerization (Ecoli)	[c] : unagamuf --> eca_EC + h + udcpdp	Cell Envelope Biosynthesis
STM1884	Eda	EDA	2-dehydro-3-deoxy-phosphogluconate aldolase	[c] : 2ddg6p --> g3p + pyr	Pentose Phosphate Cycle
STM1155	LpxL	EDTXS1	Endotoxin Synthesis (lauroyl transferase)	[c] : ddcaACP + kdo2lipid4 --> ACP + kdo2lipid4L	Cell Envelope Biosynthesis
STM1889	MsbB	EDTXS2	Endotoxin Synthesis (myristoyl transferase)	[c] : kdo2lipid4L + myrsACP --> ACP + lipa	Cell Envelope Biosynthesis
STM2952	Eno	ENO	enolase	[c] : 2pg <==> h2o + pep	Glycolysis/Gluconeogenesis
STM0584	EntD	ENTCS	enterochelin synthase	[c] : (3) 23dhba + (3) seramp --> (6) amp + enter + (9) h	Cofactor and Prosthetic Group Biosynthesis
STM2502	Ppx	EPPP	exopolyphosphatase	[c] : h2o + polypi --> (2) h + pi	Phosphate and sulfur
( STM2457 and STM2458 )	EutBC	ETHAAL	ethanolamine ammonia-lyase	[c] : etha --> acald + nh4	Cell Envelope Biosynthesis
STM2460	EutH	ETHAt6	ethanolamine transport in/out via proton symport	etha[e] + h[e] <==> etha[c] + h[c]	Transport
		ETOHt4	ethanol transporter	etoh[e] + h[e] <==> etoh[c] + h[c]	Transport
( STM3254 or STM2205 )	( STM3254 ) or ( FruK )	F1PK	fructose-1-phosphate kinase	[c] : atp + f1p --> adp + fdp + h	Alternate Carbon Metabolism
STM4109	TalC	F6PA	fructose 6-phosphate aldolase	[c] : f6p <==> dha + g3p	Glycolysis/Gluconeogenesis
STM3787	UhpT	F6Pt6_i2	Fructose-6-phosphate transport via phosphate antiport	f6p[e] + (2) pi[c] --> f6p[c] + (2) pi[e]	Transport
STM1627	FrmA	FALDH	formaldehyde dehydrogenase	[c] : fald + gthrd + nad <==> fglut-S + h + nadh	Unassigned
( ( STM0309 and STM2389 and STM2388 and STM1350 ) or ( STM3982 and STM3983 and STM1818 and STM0309 ) )	( FadE and FadI and FadJ and FadK ) or ( FadA and FadB and FadD and FadE )	FAO1	Fatty acid oxidation (tetradecanoate)	[c] : atp + (7) coa + (6) fad + (6) h2o + (6) nad + ttdca --> (7) accoa + amp + (6) fadh2 + (6) h + (6) nadh + ppi	Membrane Lipid Metabolism
( ( STM0309 and STM2389 and STM2388 and STM1350 ) or ( STM3982 and STM3983 and STM1818 and STM0309 ) )	( FadE and FadI and FadJ and FadK ) or ( FadA and FadB and FadD and FadE )	FAO10	Fatty acid oxidation (octadecenoate)	[c] : atp + (9) coa + (7) fad + (8) h2o + (8) nad + ocdcea --> (9) accoa + amp + (7) fadh2 + (8) h + (8) nadh + ppi	Membrane Lipid Metabolism
( ( STM0309 and STM2389 and STM2388 and STM1350 ) or ( STM3982 and STM3983 and STM1818 and STM0309 ) )	( FadE and FadI and FadJ and FadK ) or ( FadA and FadB and FadD and FadE )	FAO2	Fatty acid oxidation (n-C16:0)	[c] : atp + (8) coa + (7) fad + (7) h2o + hdca + (7) nad --> (8) accoa + amp + (7) fadh2 + (7) h + (7) nadh + ppi	Membrane Lipid Metabolism
( ( STM0309 and STM2389 and STM2388 and STM1350 ) or ( STM3982 and STM3983 and STM1818 and STM0309 ) )	( FadE and FadI and FadJ and FadK ) or ( FadA and FadB and FadD and FadE )	FAO3	Fatty acid oxidation (octadecanoate)	[c] : atp + (9) coa + (8) fad + (8) h2o + (8) nad + ocdca --> (9) accoa + amp + (8) fadh2 + (8) h + (8) nadh + ppi	Membrane Lipid Metabolism
( ( STM0309 and STM2389 and STM2388 and STM1350 ) or ( STM3982 and STM3983 and STM1818 and STM0309 ) )	( FadE and FadI and FadJ and FadK ) or ( FadA and FadB and FadD and FadE )	FAO8	Fatty acid oxidation (Dodecanoate, Lauric Acid, C12:0)	[c] : atp + (6) coa + ddca + (5) fad + (5) h2o + (5) nad --> (6) accoa + amp + (5) fadh2 + (5) h + (5) nadh + ppi	Membrane Lipid Metabolism
( ( STM0309 and STM2389 and STM2388 and STM1350 ) or ( STM3982 and STM3983 and STM1818 and STM0309 ) )	( FadE and FadI and FadJ and FadK ) or ( FadA and FadB and FadD and FadE )	FAO9	Fatty acid oxidation (Tricecanoate, C13:0)	[c] : atp + (6) coa + (5) fad + (5) h2o + (5) nad + trdca --> (5) accoa + amp + (5) fadh2 + (5) h + (5) nadh + ppcoa + ppi	Membrane Lipid Metabolism
( STM2141 or STM3068 )	( FbaB ) or ( FbaA )	FBA	fructose-bisphosphate aldolase	[c] : fdp <==> dhap + g3p	Membrane Lipid Metabolism
( STM4415 or STM4085 )	( Fbp ) or ( Fbp1 )	FBP	fructose-bisphosphatase	[c] : fdp + h2o --> f6p + pi	Glycolysis/Gluconeogenesis
STM2976	FucI	FCI	L-fucose isomerase	[c] : fuc-L <==> fcl-L	Alternate Carbon Metabolism
STM2977	FucK	FCLK	L-fuculokinase	[c] : atp + fcl-L --> adp + fc1p + h	Alternate Carbon Metabolism
STM2974	FucA	FCLPA	L-fuculose 1-phosphate aldolase	[c] : fc1p <==> dhap + lald-L	Alternate Carbon Metabolism
STM0489	HemH	FCLT	Heme B synthesis reaction	[c] : fe2 + ppp9 --> h + pheme	Cofactor and Prosthetic Group Biosynthesis
( ( STM4035 and STM4036 and STM4037 ) or ( STM1568 and STM1569 and STM1570 ) )	( Fdo ) or ( Fdn )	FDH2e	formate dehydrogenase (quinone-8: 2 protons)	for[e] + (2) h[c] + ubq8[c] --> co2[e] + h[e] + ubq8h2[c]	Oxidative Phosphorylation
( ( STM4035 and STM4036 and STM4037 ) or ( STM1568 and STM1569 and STM1570 ) )	( Fdo ) or ( Fdn )	FDH3e	formate dehydrogenase (menaquinone-8: 2 protons)	for[e] + (2) h[c] + mqn8[c] --> co2[e] + h[e] + mql8[c]	Oxidative Phosphorylation
STM3506	FeoB	FE2abc	iron (II) transport via ABC system	atp[c] + fe2[e] + h2o[c] --> adp[c] + fe2[c] + h[c] + pi[c]	Transport
( STM0194 and STM0192 and STM0193 )	( FhuB and FhuC and FhuD )	FERRICHabc	ferrichrome transport via ABC system	atp[c] + ferrich[e] + h2o[c] --> adp[c] + ferrich[c] + h[c] + pi[c]	Transport
STM0788	STM0788	FGLU	formimidoylglutamase	[c] : forglu + h2o --> frmd + glu-L	Amino acids and related molecules
( STM4285 and ( STM2847 and STM2848 and STM2849 and STM2850 and STM2851 and STM2852 ) )	( FdhF and HycB )	FHL	Formate-hydrogen lyase	[c] : for + h --> co2 + h2	Pyruvate metabolism
( ( STM0694 and STM4084 ) or ( STM3045 and STM4084 ) )	( FldA and Fpr ) or ( FldB and Fpr )	FLDR	Flavodoxin NADP Reductase	[c] : fldox + h + nadph <==> fldrd + nadp	Oxidative Phosphorylation
( STM0476 and STM0475 and STM3186 )	( AcrA and AcrB and TolC )	FLQNt	fluoroquinolone deriv efflux transport	flqn[c] + h[e] --> flqn[e] + h[c]	Transport
		FLQNt2	fluoroquinolone diffusion	flqn[e] --> flqn[c]	Transport
STM3406	Def	FMETDF	formylmethionine deformylase	[c] : fmet + h2o --> for + met-L	Amino acids and related molecules
STM3407	Fmt	FMETTRS	Methionyl-tRNA formyltransferase	[c] : 10fthf + mettrna --> fmettrna + thf	Methionine Metabolism
STM0045	RibFec	FMNAT	FMN adenylyltransferase	[c] : atp + fmn + h --> fad + ppi	Cofactor and Prosthetic Group Biosynthesis
STM0974	FocA	FORt	formate transport via diffusion	for[e] <==> for[c]	Transport
( STM4340 and STM4341 and STM4342 and STM4343 )	Frd	FRD2	fumarate reductase	[c] : fum + mql8 --> mqn8 + succ	Citrate Cycle (TCA)
( STM4340 and STM4341 and STM4342 and STM4343 )	Frd	FRD3	fumarate reductase	[c] : 2dmmql8 + fum --> 2dmmq8 + succ	Citrate Cycle (TCA)
( ( STM2204 and STM2206 and STM2431 and STM2432 ) or ( STM3858 and STM2206 and STM2431 and STM2432 ) )	( FruA and FruBec and PtsH and PtsI ) or ( FruAec and FruBec and PtsH and PtsI )	FRUpts	D-fructose transport via PEP:Pyr PTS	fru[e] + pep[c] --> f1p[c] + pyr[c]	Transport
( STM1830 and STM1831 and STM1832 and STM2431 and STM2432 )	( ManX and ManY and ManZ and PtsH and PtsI )	FRUpts2	Fructose transport via PEP:Pyr PTS (f6p generating)	fru[e] + pep[c] --> f6p[c] + pyr[c]	Transport
STM1756	PurUec	FTHFD	formyltetrahydrofolate deformylase	[c] : 10fthf + h2o --> for + h + thf	Folate Metabolism
STM3792	DeoP	FUCt	L-fucose transport via proton symport	fuc-L[e] + h[e] <==> fuc-L[c] + h[c]	Transport
( STM1468 or STM4300 or STM1469 )	( FumA ) or ( FumB ) or ( FumC )	FUM	fumarase	[c] : fum + h2o <==> mal-L	Citrate Cycle (TCA)
STM3614	DctA	FUMt2_2	Fumarate transport via proton symport (2 H)	fum[e] + (2) h[e] --> fum[c] + (2) h[c]	Transport
( STM3599 or STM4325 or STM4301 or STM0627 )	( DcuB2 ) or ( DcuA ) or ( DcuB ) or ( DcuC )	FUMt4	fumarate transport in via proton symport (3 h+)	fum[e] + (3) h[e] --> fum[c] + (3) h[c]	Transport
STM3862	GlmUec	G1PACT	glucosamine-1-phosphate N-acetyltransferase	[c] : accoa + gam1p --> acgam1p + coa + h	Cell Envelope Biosynthesis
STM1117	Agp	G1PP	Glucose-1-phosphatase	[c] : g1p + h2o --> glc-D + pi	Glycolysis/Gluconeogenesis
( STM3923 or STM2095 )	( RffH ) or ( RfbA )	G1PTMT	glucose-1-phosphate thymidylyltransferase	[c] : dttp + g1p + h --> dtdpglc + ppi	Cell Envelope Biosynthesis
STM0202	HemLec	G1SATi	glutamate-1-semialdehyde aminotransferase	[c] : glu1sa --> 5aop	Cofactor and Prosthetic Group Biosynthesis
STM3700	GpsA	G3PD2	glycerol-3-phosphate dehydrogenase (NADP)	[c] : glyc3p + nadp <==> dhap + h + nadph	Alternate Carbon Metabolism
( STM3526 or ( STM2284 and STM2285 and STM2286 ) )	( GlpD ) or ( GlpA )	G3PD5	glycerol-3-phosphate dehydrogenase (ubiquinone-8)	[c] : glyc3p + ubq8 --> dhap + ubq8h2	Oxidative phosphorylation
( STM2284 and STM2285 and STM2286 )	GlpA	G3PD6	glycerol-3-phosphate dehydrogenase (menaquinone-8)	[c] : glyc3p + mqn8 --> dhap + mql8	Oxidative phosphorylation
( STM2284 and STM2285 and STM2286 )	GlpA	G3PD7	glycerol-3-phosphate dehydrogenase (demethylmenaquinone-8)	[c] : 2dmmq8 + glyc3p --> 2dmmql8 + dhap	Oxidative phosphorylation
		G5SADsi	L-glutamate 5-semialdehyde dehydratase (spontaneous)	[c] : glu5sa --> 1pyr5c + h + h2o	Arginine and Proline Metabolism
STM0322	ProA	G5SD	glutamate-5-semialdehyde dehydrogenase	[c] : glu5p + h + nadph --> glu5sa + nadp + pi	Arginine and Proline Metabolism
STM0684	NagB	G6PDA	glucosamine-6-phosphate deaminase	[c] : gam6p + h2o --> f6p + nh4	Alternate Carbon Metabolism
STM1886	Zwf	G6PDHy	glucose 6-phosphate dehydrogenase	[c] : g6p + nadp <==> 6pgl + h + nadph	Pentose Phosphate Cycle
STM3787	UhpT	G6Pt6_2	Glucose-6-phosphate transport via phosphate antiport	g6p[e] + (2) pi[c] --> g6p[c] + (2) pi[e]	Transport
STM2793	GabP	GABAt2	4-aminobutyrate transport in via proton symport	4abut[e] + h[e] --> 4abut[c] + h[c]	Transport
STM3250	GarD	GALCTD	galactarate dehydratase	[c] : galctr-D --> 5d4dglcr + h2o	Alternate Carbon Metabolism
STM3828	DgoD	GALCTND	galactonate dehydratase	[c] : galctn-D --> 2dh3dgal + h2o	Alternate Carbon Metabolism
STM3827	DgoT	GALCTNt6	galactonate transport in/out via proton symport	galctn-D[e] + h[e] <==> galctn-D[c] + h[c]	Transport
		GALCTRt2	galactarate transport in via proton symport	galctr-D[e] + h[e] --> galctr-D[c] + h[c]	Transport
STM0774	GalK	GALKr	galactokinase	[c] : atp + gal <==> adp + gal1p + h	Alternate Carbon Metabolism
STM4298	MelA	GALS3	a-galactosidase (melibiose)	[c] : h2o + melib --> gal + glc-D	Alternate Carbon Metabolism
( STM3258 and STM3259 and STM3260 and STM2431 and STM2432 )	( GatA and GatB and GatC and PtsH and PtsI )	GALTpts	Galactitol transport via PEP:Pyr PTS	galt[e] + pep[c] --> galt1p[c] + pyr[c]	Transport
( STM2098 and STM1752 )	( GalF and GalU )	GALUi	UTP-glucose-1-phosphate uridylyltransferase (irreversible)	[c] : g1p + h + utp --> ppi + udpg	Cell Envelope Biosynthesis
( STM2189 and STM2190 and STM2188 )	( MglA and MglB and MglC )	GALabc	D-galactose transport via ABC system	atp[c] + gal[e] + h2o[c] --> adp[c] + gal[c] + h[c] + pi[c]	Transport
STM3091	GalP	GALt2	D-galactose transport in via proton symport	gal[e] + h[e] --> gal[c] + h[c]	Transport
( STM1830 and STM1831 and STM1832 and STM2431 and STM2432 )	( ManX and ManY and ManZ and PtsH and PtsI )	GAMpts	D-glucosamine transport via PEP:Pyr PTS	gam[e] + pep[c] --> gam6p[c] + pyr[c]	Transport
STM1290	GapA	GAPD	glyceraldehyde-3-phosphate dehydrogenase (NAD)	[c] : g3p + nad + pi <==> 13dpg + h + nadh	Glycolysis/Gluconeogenesis
STM2500	PurN	GARFT	phosphoribosylglycinamide formyltransferase	[c] : 10fthf + gar <==> fgam + h + thf	Purine and Pyrimidine Biosynthesis
STM1883	PurT	GART	Phosphoribosylglycinamide formyltransferase 2	[c] : atp + for + gar --> adp + fgam + h + pi	Purine and Pyrimidine Biosynthesis
		GCALDD	Glycolaldehyde dehydrogenase	[c] : gcald + h2o + nad --> glyclt + (2) h + nadh	Cofactor and Prosthetic Group Biosynthesis
STM2108	Fcl	GDMANEi	GDP-4-dehydro-6-deoxy-D-mannose epimerase	[c] : gdpddm --> gdpofuc	Cell Envelope Biosynthesis
STM2109	Gmd	GDPMD	GDPmannose 4,6-dehydratase	[c] : gdpman --> gdpddm + h2o	Cell Envelope Biosynthesis
STM2107	WcaH	GDPMNH	GDP-mannose mannosyl hydrolase	[c] : gdpman + h2o --> gdp + h + man	Cell Envelope Biosynthesis
STM3861	GlmS	GF6PTA	glutamine-fructose-6-phosphate transaminase	[c] : f6p + gln-L --> gam6p + glu-L	Cell Envelope Biosynthesis
STM2555	GlyA	GHMT2	glycine hydroxymethyltransferase	[c] : ser-L + thf --> gly + h2o + mlthf	Glycine and Serine Metabolism
STM3740	Gmkec	GK1	guanylate kinase (GMP:ATP)	[c] : atp + gmp <==> adp + gdp	Nucleotide Salvage Pathways
STM0169	Gcd	GLCDe	Glucose dehydrogenase (ubiquinone-8 as acceptor)	glc-D[e] + h2o[e] + ubq8[c] --> glcn-D[e] + h[e] + ubq8h2[c]	Oxidative phosphorylation
( STM3541 or STM3512 or STM4482 )	( GntU ) or ( GntT ) or ( IdnT )	GLCNt2	D-gluconate transport via proton symport, reversible	glcn-D[e] + h[e] <==> glcn-D[c] + h[c]	Transport
( STM3514 or STM3534 )	( MalP ) or ( GlgP )	GLCP	glycogen phosphorylase	[c] : glycogen + pi --> g1p	Glycolysis/Gluconeogenesis
STM3249	GarL	GLCRAL	5-dehydro-4-deoxyglucarate aldolase	[c] : 5d4dglcr --> 2h3opp + pyr	Alternate Carbon Metabolism
( STM2961 or STM2960 )	( YgcY ) or ( GudD )	GLCRD	glucarate dehydratase	[c] : glcr --> 5d4dglcr + h2o	Alternate Carbon Metabolism
STM2962	GudP	GLCRt6	glucarate transport in/out via proton symport	glcr[e] + h[e] <==> glcr[c] + h[c]	Putative Transporters
STM3535	GlgA	GLCS1	glycogen synthase (ADPGlc)	[c] : adpglc --> adp + glycogen + h	Glycolysis/Gluconeogenesis
( STM3134 or STM0161 )	( ExuT ) or ( KdgT )	GLCURt2	glucuronate transport in via proton symport	glcur[e] + h[e] --> glcur[c] + h[c]	Transport
( ( STM2433 and STM1203 and STM2431 and STM2432 ) or ( STM1830 and STM1831 and STM1832 and STM2431 and STM2432 ) )	( Crr and PtsG and PtsH and PtsI ) or ( ManX and ManY and ManZ and PtsH and PtsI )	GLCpts	D-glucose transport via PEP:Pyr PTS	glc-D[e] + pep[c] --> g6p[c] + pyr[c]	Transport
STM3091	GalP	GLCt2	D-glucose transport in via proton symport	glc-D[e] + h[e] --> glc-D[c] + h[c]	Transport
STM3536	GlgC	GLGC	glucose-1-phosphate adenylyltransferase	[c] : atp + g1p + h --> adpglc + ppi	Glycolysis/Gluconeogenesis
STM4007	GlnA	GLNS	glutamine synthetase	[c] : atp + glu-L + nh4 --> adp + gln-L + h + pi	Glutamine Metabolism
STM0686	GlnS	GLNTRS	Glutaminyl-tRNA synthetase	[c] : atp + gln-L + trnagln --> amp + glntrna + ppi	Glutamine Metabolism
( STM0830 and STM0829 and STM0828 )	( GlnHec and GlnPec and GlnQec )	GLNabc	L-glutamine transport via ABC system	atp[c] + gln-L[e] + h2o[c] --> adp[c] + gln-L[c] + h[c] + pi[c]	Transport
STM3261	GatD	GLTPD	Galactitol-1-phosphate dehydrogenase	[c] : galt1p + nad <==> h + nadh + tag6p-D	Alternate Carbon Metabolism
STM3746	GltS	GLU-Dt2na	D-glutamate transport in via sodium symport	glu-D[e] + na1[e] --> glu-D[c] + na1[c]	Transport
STM0321	ProB	GLU5K	glutamate 5-kinase	[c] : atp + glu-L --> adp + glu5p	Arginine and Proline Metabolism
STM2818	GshA	GLUCYSL	glutamate-cysteine ligase	[c] : atp + cys-L + glu-L --> adp + glucys + h + pi	Cofactor and Prosthetic Group Biosynthesis
STM1299	GdhA	GLUDy	glutamate dehydrogenase (NADP)	[c] : glu-L + h2o + nadp <==> akg + h + nadph + nh4	Glutamate Metabolism
( ( STM3469 and STM1824 ) or STM1525 )	( PabA and PabBec ) or ( YneH )	GLUN	glutaminase	[c] : gln-L + h2o --> glu-L + nh4	Glutamate Metabolism
STM2362	PurF	GLUPRT	glutamine phosphoribosyldiphosphate amidotransferase	[c] : gln-L + h2o + prpp --> glu-L + ppi + pram	Purine and Pyrimidine Biosynthesis
STM4131	MurI	GLUR	glutamate racemase	[c] : glu-D <==> glu-L	Cell Envelope Biosynthesis
( STM3330 and STM3331 )	GltBD	GLUSy	glutamate synthase (NADPH)	[c] : akg + gln-L + h + nadph --> (2) glu-L + nadp	Glutamate Metabolism
STM1777	HemA	GLUTRR	glutamyl-tRNA reductase	[c] : glutrna + h + nadph --> glu1sa + nadp + trnaglu	Cofactor and Prosthetic Group Biosynthesis
STM2415	GltX	GLUTRS	Glutamyl-tRNA synthetase	[c] : atp + glu-L + trnaglu --> amp + glutrna + ppi	Glutamate Metabolism
( STM0665 and STM0664 and STM0663 and STM0662 )	( GltI and GltJ and GltK and GltL )	GLUabc	L-glutamate transport via ABC system	atp[c] + glu-L[e] + h2o[c] --> adp[c] + glu-L[c] + h[c] + pi[c]	Transport
STM4283	GltP	GLUt2	L-glutamate transport in via proton symport	glu-L[e] + h[e] --> glu-L[c] + h[c]	Transport
STM3746	GltS	GLUt4i	Na+/glutamate symport	glu-L[e] + na1[e] --> glu-L[c] + na1[c]	Transport
STM0517	Gcl	GLXCBL	glyoxalate carboligase	[c] : (2) glx + h --> 2h3opp + co2	Glyoxylate Metabolism
STM3709	KbL	GLYATRi	glycine C-acetyltransferase	[c] : 2aobut + coa --> accoa + gly	Glycine and Serine Metabolism
( STM2809 and STM2810 and STM2811 )	( ProVec and ProW and ProX )	GLYBabc	glycine betaine transport via ABC system	atp[c] + glyb[e] + h2o[c] --> adp[c] + glyb[c] + h[c] + pi[c]	Putative Transporters
STM4290	ProPec	GLYBt6	betaine (glycine betaine) transport in/out via proton symport	glyb[e] + h[e] <==> glyb[c] + h[c]	Transport
( STM3556 and STM3557 and STM3554 and STM3555 )	( UgpA and UgpB and UgpC and UgpE )	GLYC3Pabc	sn-Glycerol 3-phosphate transport via ABC system	atp[c] + glyc3p[e] + h2o[c] --> adp[c] + glyc3p[c] + h[c] + pi[c]	Transport
STM2283	GlpT	GLYC3Pt6	Glycerol-3-phosphate : phosphate antiporter	glyc3p[e] + pi[c] --> glyc3p[c] + pi[e]	Transport
( STM3529 or STM4108 )	( STM3529 ) or ( GldA )	GLYCDx	Glycerol dehydrogenase	[c] : glyc + nad --> dha + h + nadh	Alternate Carbon Metabolism
( STM2959 or STM2492 or STM3247 or STM0525 )	( STM2959 ) or ( STM2492 ) or ( GarK ) or ( GlxK )	GLYCK	glycerate kinase	[c] : atp + glyc-R --> 3pg + adp + h	Glyoxylate Metabolism
( STM3054 and STM3053 and STM3055 and STM0154 )	( GcvH and GcvP and GcvT and LpdA )	GLYCL	Glycine Cleavage System	[c] : gly + nad + thf --> co2 + mlthf + nadh + nh4	Folate Metabolism
( STM1135 or STM3646 )	( YcdW ) or ( YiaE )	GLYCLTDyr	Glycolate dehydrogenase (NADP)	[c] : glx + h + nadph <==> glyclt + nadp	Alternate Carbon Metabolism
STM3692	LldP	GLYCLTt2r	glycolate transport via proton symport, reversible	glyclt[e] + h[e] <==> glyclt[c] + h[c]	Transport
		GLYCRt	Glyceric acid transporter	glyc-R[e] <==> glyc-R[c]	Transport
STM4087	GlpF	GLYCt5	glycerol transport in/out via diffusion reversible	glyc[c] <==> glyc[e]	Transport
STM4086	GlpK	GLYK	glycerol kinase	[c] : atp + glyc --> adp + glyc3p + h	Alternate Carbon Metabolism
STM0261	GloB	GLYOX	hydroxyacylglutathione hydrolase	[c] : h2o + lgt-S --> gthrd + h + lac-D	Methylglyoxal Metabolism
( STM3655 and STM3656 )	GlyQS	GLYTRS	Glycyl-tRNA synthetase	[c] : atp + gly + trnagly --> amp + glytrna + ppi	Glycine and Serine Metabolism
STM4398	CycAec	GLYt2	glycine transport in via proton symport	gly[e] + h[e] --> gly[c] + h[c]	Transport
STM3200	RfaEec	GMHEPAT	D-glycero-D-manno-hepose 1-phosphate adenyltransferase	[c] : atp + gmh1p + h --> adphep-D,D + ppi	Cell Envelope Biosynthesis
STM3200	RfaEec	GMHEPK	D-glycero-D-manno-heptose 7-phosphate kinase	[c] : atp + gmh7p --> adp + gmh17bp + h	Cell Envelope Biosynthesis
STM0248	GmhB	GMHEPPA	D-glycero-D-manno-heptose 1,7-bisphosphate phosphatase	[c] : gmh17bp + h2o --> gmh1p + pi	Cell Envelope Biosynthesis
STM0141	GuaC	GMPR	GMP reductase	[c] : gmp + (2) h + nadph --> imp + nadp + nh4	Purine and Pyrimidine Biosynthesis
STM2510	GuaA	GMPS2	GMP synthase (glutamine-hydrolysing)	[c] : atp + gln-L + h2o + xmp --> amp + glu-L + gmp + (2) h + ppi	Purine and Pyrimidine Biosynthesis
( STM4485 or STM3542 )	( IdnK ) or ( GntK )	GNK	gluconokinase	[c] : atp + glcn-D --> 6pgc + adp + h	Purine and Pyrimidine Biosynthesis
STM2108	Fcl	GOFUCR	GDP-4-oxo-L-fucose reductase	[c] : gdpofuc + h + nadph --> gdpfuc + nadp	Cell Envelope Biosynthesis
STM0088	ApaH	GP4GH	Gp4G hydrolase	[c] : gp4g + h2o --> (2) gdp + (2) h	Nucleotide Salvage Pathways
( STM2282 or STM3553 )	( GlpQ ) or ( UgpQ )	GPDDA2	Glycerophosphodiester phosphodiesterase (Glycerophosphoethanolamine)	[c] : g3pe + h2o --> etha + glyc3p + h	Cell Envelope Biosynthesis
( STM3553 or STM2282 )	( UgpQ ) or ( GlpQ )	GPDDA3	Glycerophosphodiester phosphodiesterase (Glycerophosphoserine)	[c] : g3ps + h2o --> glyc3p + h + ser-L	Cell Envelope Biosynthesis
( STM3553 or STM2282 )	( UgpQ ) or ( GlpQ )	GPDDA4	Glycerophosphodiester phosphodiesterase (Glycerophosphoglycerol)	[c] : g3pg + h2o --> glyc + glyc3p + h	Cell Envelope Biosynthesis
STM0423	IspA	GRTT	geranyltranstransferase	[c] : grdp + ipdp --> frdp + ppi	Cofactor and Prosthetic Group Biosynthesis
STM1341	BsaA	GSHPO	glutathione peroxidase	[c] : (2) gthrd + h2o2 --> gthox + (2) h2o	Cofactor and Prosthetic Group Biosynthesis
STM0491	Gsk	GSNK	guanosine kinase	[c] : atp + gsn --> adp + gmp + h	Nucleotide Salvage Pathways
STM3113	NupG	GSNt2	guanosine transport in via proton symport	gsn[e] + h[e] --> gsn[c] + h[c]	Transport
STM3139	Gsp	GSPMDA	Glutathionylspermidine amidase	[c] : gtspmd + h2o --> gthrd + spmd	Arginine and Proline Metabolism
STM3139	Gsp	GSPMDS	Glutathionylspermidine synthetase	[c] : atp + gthrd + spmd --> adp + gtspmd + h + pi	Arginine and Proline Metabolism
STM3597	Gor	GTHO	glutathione oxidoreductase	[c] : gthox + h + nadph --> (2) gthrd + nadp	Cofactor and Prosthetic Group Biosynthesis
( STM0956 and STM0957 )	CydCD	GTHRDabc	Glutathione export via ABC system	atp[c] + gthrd[c] + h2o[c] --> adp[c] + gthrd[e] + h[c] + pi[c]	Transport
STM3095	GshB	GTHS	glutathione synthase	[c] : atp + glucys + gly --> adp + gthrd + h + pi	Cofactor and Prosthetic Group Biosynthesis
STM2193	FolE	GTPCI	GTP cyclohydrolase I	[c] : gtp + h2o --> ahdt + for + h	Cofactor and Prosthetic Group Biosynthesis
STM1711	RibA	GTPCII	GTP cyclohydrolase II	[c] : gtp + (3) h2o --> 25dhpp + for + (2) h + ppi	Cofactor and Prosthetic Group Biosynthesis
STM2956	RelA	GTPDPK	GTP diphosphokinase	[c] : atp + gtp --> amp + gdptp + h	Other
( STM0317 or STM0170 )	( Gpt ) or ( Hpt )	GUAPRT	guanine phosphoribosyltransferase	[c] : gua + prpp --> gmp + ppi	Nucleotide Salvage Pathways
		GUAt	Guanine transport	gua[e] <==> gua[c]	Transport
STM3747	YicE	GUAt2	guanine transport in via proton symport	gua[e] + h[e] --> gua[c] + h[c]	Putative Transporters
		GUAti	Guanine transport	gua[e] --> gua[c]	Transport
STM3137	UxaC	GUI1	glucuronate isomerase (D-glucuronate)	[c] : glcur <==> fruur	Alternate Carbon Metabolism
		H2Ot5	H2O transport via diffusion	h2o[e] <==> h2o[c]	Transport
		H2St	h2s transport (diffusion)	h2s[e] <==> h2s[c]	Transport
STM4234	UbiA	HBZOPT	4-hydroxybenzoate octaprenyltransferase	[c] : 4hbz + octdp --> 3ophb + ppi	Cofactor and Prosthetic Group Biosynthesis
STM0171	YadF	HCO3E	carbonate dehydratase (HCO3 equilibration reaction)	[c] : co2 + h2o <==> h + hco3	Unassigned
STM2391	FadL	HDCAt2	Hexadecanoate transport via proton symport	h[e] + hdca[e] --> h[c] + hdca[c]	Transport
STM0439	CyoE	HEMEOS	Heme O synthase	[c] : frdp + h2o + pheme --> h + hemeO + ppi	Cofactor and Prosthetic Group Biosynthesis
STM2147	ThiMec	HETZK	hydroxyethylthiazole kinase	[c] : 4mhetz + atp --> 4mpetz + adp + h	Cofactor and Prosthetic Group Biosynthesis
STM2403	Glk	HEX1	hexokinase (D-glucose:ATP)	[c] : atp + glc-D --> adp + g6p + h	Glycolysis/Gluconeogenesis
STM1101	HpaG	HHDDI	2-hydroxyhepta-2,4-diene-1,7-dioate isomerase	[c] : 2hh24dd <==> 2oh3d	Alternate Carbon Metabolism
STM2918	YgbJ	HIBD	3-hydroxyisobutyrate dehydrogenase	[c] : 3hmp + nad --> 2mop + h + nadh	Alternate Carbon Metabolism
STM0791	HutH	HISD1i	histidase	[c] : his-L --> nh4 + urcan	Histidine Metabolism
STM2072	HisD	HISTD	histidinol dehydrogenase	[c] : h2o + histd + (2) nad --> (3) h + his-L + (2) nadh	Histidine Metabolism
STM2074	HisB	HISTP	histidinol-phosphatase	[c] : h2o + hisp --> histd + pi	Histidine Metabolism
STM2522	HisS	HISTRS	Histidyl-tRNA synthetase	[c] : atp + his-L + trnahis --> amp + histrna + ppi	Histidine Metabolism
( STM2354 and STM2352 and STM2351 and STM2353 )	( HisJ and HisM and HisP and HisQ )	HISabc	L-histidine transport via ABC system	atp[c] + h2o[c] + his-L[e] --> adp[c] + h[c] + his-L[c] + pi[c]	Transport
STM0150	AroP	HISt2	L-histidine transport in via proton symport	h[e] + his-L[e] --> h[c] + his-L[c]	Transport
STM3938	HemCec	HMBS	hydroxymethylbilane synthase	[c] : h2o + (4) ppbng --> hmbil + (4) nh4	Cofactor and Prosthetic Group Biosynthesis
( STM2146 or STM2435 )	( ThiDec ) or ( PdxK )	HMPK1	hydroxymethylpyrimidine kinase (ATP)	[c] : 4ahmmp + atp --> 4ampm + adp + h	Cofactor and Prosthetic Group Biosynthesis
STM3960	RhtB	HOMt	Homoserine efflux	h[e] + hom-L[c] --> h[c] + hom-L[e]	Transport
( STM0519 or STM3248 )	( GlxR ) or ( GarR )	HOXPRx	2-hydroxy-3-oxopropionate reductase (NAD)	[c] : glyc-R + nad <==> 2h3opp + h + nadh	Glyoxylate Metabolism
( STM1099 and STM1098 )	( HpaB and HpaC )	HPA3MO	4-hydroxyphenylacetate 3-monooxygenase	[c] : 4hphac + h + nadh + o2 --> 34dhpha + h2o + nad	Alternate Carbon Metabolism
STM0183	FolK	HPPK	2-amino-4-hydroxy-6-hydroxymethyldihydropteridine diphosphokinase	[c] : 2ahhmp + atp --> 2ahhmd + amp + h	Cofactor and Prosthetic Group Biosynthesis
STM0518	Hyi	HPYRI	hydroxypyruvate isomerase	[c] : hpyr <==> 2h3opp	Alternate Carbon Metabolism
( STM1135 or STM3646 )	( YcdW ) or ( YiaE )	HPYRRy	hydroxypyruvate reductase	[c] : h + hpyr + nadph --> glyc-R + nadp	Alternate Carbon Metabolism
( STM0002 or STM4101 )	( ThrA ) or ( MetL )	HSDy	homoserine dehydrogenase (NADPH)	[c] : hom-L + nadp <==> aspsa + h + nadph	Threonine and Lysine Metabolism
STM0003	ThrB	HSK	homoserine kinase	[c] : atp + hom-L --> adp + h + phom	Threonine and Lysine Metabolism
STM4182	MetA	HSST	homoserine O-succinyltransferase	[c] : hom-L + succoa --> coa + suchms	Methionine Metabolism
STM2073	HisC	HSTPT	histidinol-phosphate transaminase	[c] : glu-L + imacp --> akg + h + hisp	Histidine Metabolism
( STM0317 or STM0170 )	( Gpt ) or ( Hpt )	HXPRT	hypoxanthine phosphoribosyltransferase (Hypoxanthine)	[c] : hxan + prpp --> imp + ppi	Nucleotide Salvage Pathways
( ( STM1786 and STM1787 and STM1788 ) or ( STM3147 and STM3150 ) )	( HyaA ) or ( HybC )	HYD1	hydrogenase (ubiquinone-8: 2 protons)	(2) h[c] + h2[c] + ubq8[c] --> (2) h[e] + ubq8h2[c]	Oxidative phosphorylation
( ( STM3147 and STM3150 ) or ( STM1786 and STM1787 and STM1788 ) )	( HybC ) or ( HyaA )	HYD2	Hydrogenase (menaquinone8: 2 protons)	(2) h[c] + h2[c] + mqn8[c] --> (2) h[e] + mql8[c]	Oxidative phosphorylation
( ( STM1786 and STM1787 and STM1788 ) or ( STM3147 and STM3150 ) )	( HyaA ) or ( HybC )	HYD3	Hydrogenase (Demethylmenaquinone-8: 2 protons)	2dmmq8[c] + (2) h[c] + h2[c] --> 2dmmql8[c] + (2) h[e]	Oxidative phosphorylation
		HYXNt	Hypoxanthine transport	hxan[e] <==> hxan[c]	Transport
STM1238	Icd	ICDHy	isocitrate dehydrogenase (NADP)	[c] : icit + nadp <==> akg + co2 + nadph	Citrate Cycle (TCA)
( STM2310 or STM0595 )	( MenF ) or ( EntC )	ICHORSi	Isochorismate Synthase	[c] : chor --> ichor	Cofactor and Prosthetic Group Biosynthesis
STM0597	EntB	ICHORT	isochorismatase	[c] : h2o + ichor --> 23ddhb + pyr	Cofactor and Prosthetic Group Biosynthesis
		ICITt2	isocitrate transport in/out via proton symport	h[e] + icit[e] <==> h[c] + icit[c]	Transport
STM4184	AceA	ICL	Isocitrate lyase	[c] : icit --> glx + succ	Anaplerotic reactions
STM4484	IdnD	IDOND	L-idonate 5-dehydrogenase	[c] : 5dglcn + h + nadh <==> idon-L + nad	Alternate Carbon Metabolism
STM4484	IdnD	IDOND2	L-indonate 5-dehydrogenase (NADP)	[c] : 5dglcn + h + nadph --> idon-L + nadp	Alternate Carbon Metabolism
STM4482	IdnT	IDONt2	L-idonate transport via proton symport, reversible	h[e] + idon-L[e] <==> h[c] + idon-L[c]	Transport
( STM2075 and STM2077 )	HisF	IG3PS	Imidazole-glycerol-3-phosphate synthase	[c] : gln-L + prlp --> aicar + eig3p + glu-L + (2) h	Histidine Metabolism
STM2074	HisB	IGPDH	imidazoleglycerol-phosphate dehydratase	[c] : eig3p + h --> h2o + imacp	Histidine Metabolism
STM1725	TrpCec	IGPS	indole-3-glycerol-phosphate synthase	[c] : 2cpr5p + h --> 3ig3p + co2 + h2o	Tyrosine, Tryptophan, and Phenylalanine Metabolism
STM3903	IlvE	ILETA	isoleucine transaminase	[c] : akg + ile-L <==> 3mop + glu-L	Valine, leucine, and isoleucine metabolism
STM0046	IleS	ILETRS	Isoleucyl-tRNA synthetase	[c] : atp + ile-L + trnaile --> amp + iletrna + ppi	Valine, leucine, and isoleucine metabolism
( STM3560 and STM3561 and STM3563 and STM3567 and STM3562 )	( LivF and LivG and LivH and LivJ and LivM )	ILEabc	L-isoleucine transport via ABC system	atp[c] + h2o[c] + ile-L[e] --> adp[c] + h[c] + ile-L[c] + pi[c]	Transport
STM0399	BrnQ	ILEt4	L-isoleucine transport in via sodium symport	ile-L[e] + na1[e] --> ile-L[c] + na1[c]	Transport
STM4176	PurH	IMPC	IMP cyclohydrolase	[c] : h2o + imp <==> fprica	Purine and Pyrimidine Biosynthesis
STM2511	GuaB	IMPD	IMP dehydrogenase	[c] : h2o + imp + nad --> h + nadh + xmp	Purine and Pyrimidine Biosynthesis
STM3279	Mtr	INDOLEt2	Indole transport via proton symport, reversible	h[e] + indole[e] <==> h[c] + indole[c]	Transport
( STM4433 or STM4425 )	( STM4433 ) or ( STM4425 )	INOSR	Ketoinositol reductase	[c] : inost + nadp <==> 2ins + h + nadph	Alternate Carbon Metabolism
STM0491	Gsk	INSK	inosine kinase	[c] : atp + ins --> adp + h + imp	Nucleotide Salvage Pathways
		INSTt2	inositol transport in via proton symport	h[e] + inost[e] --> h[c] + inost[c]	Transport
( STM2421 or STM3113 )	( XapB ) or ( NupG )	INSt2	inosine transport in via proton symport	h[e] + ins[e] --> h[c] + ins[c]	Transport
STM3039	Idi	IPDDIi	isopentenyl-diphosphate D-isomerase	[c] : ipdp --> dmpp	Cofactor and Prosthetic Group Biosynthesis
STM0049	LytB	IPDPS	1-hydroxy-2-methyl-2-(E)-butenyl 4-diphosphate reductase (ipdp)	[c] : h + h2mb4p + nadh --> h2o + ipdp + nad	Cofactor and Prosthetic Group Biosynthesis
STM0112	LeuB	IPMD	3-isopropylmalate dehydrogenase	[c] : 3c2hmp + nad --> 3c4mop + h + nadh	Valine, leucine, and isoleucine metabolism
( ( STM0110 and STM0111 ) or ( STM0329 and STM0330 ) )	( LeuCD ) or ( LeuCD2 )	IPPMIa	3-isopropylmalate dehydratase	[c] : 3c2hmp <==> 2ippm + h2o	Valine, leucine, and isoleucine metabolism
( ( STM0329 and STM0330 ) or ( STM0110 and STM0111 ) )	( LeuCD2 ) or ( LeuCD )	IPPMIb	2-isopropylmalate hydratase	[c] : 2ippm + h2o <==> 3c3hmp	Valine, leucine, and isoleucine metabolism
STM0113	LeuA	IPPS	2-isopropylmalate synthase	[c] : 3mob + accoa + h2o --> 3c3hmp + coa + h	Valine, leucine, and isoleucine metabolism
STM3103	IxpP	ITPASE2	ITP pyrophosphatase	[c] : h2o + itp --> h + imp + ppi	Nucleotide Salvage Pathways
STM0787	HutI	IZPN	imidazolonepropionase	[c] : 4izp + h2o --> forglu	Amino acids and related molecules
STM3909	IlvCec	KARA2i	ketol-acid reductoisomerase (2-Aceto-2-hydroxybutanoate)	[c] : 2ahbut + h + nadph --> 23dhmp + nadp	Valine, leucine, and isoleucine metabolism
STM1193	FabHec	KAS15	b-ketoacyl synthase	[c] : accoa + h + malACP --> actACP + co2 + coa	Membrane Lipid Metabolism
( ( STM2378 and STM1195 ) or ( STM1197 and STM1195 ) )	( FabB and FabGec ) or ( FabF and FabGec )	KAS16	3-hydroxy-myristoyl-ACP synthesis	[c] : ddcaACP + (2) h + malACP + nadph --> 3htdACP + ACP + co2 + nadp	Membrane Lipid Metabolism
STM3316	KdoP	KDOPP	3-deoxy-manno-octulosonate-8-phosphatase	[c] : h2o + kdo8p --> kdo + pi	Cell Envelope Biosynthesis
STM1772	KdsA	KDOPS	2-dehydro-3-deoxy-phosphooctonate aldolase	[c] : ara5p + h2o + pep --> kdo8p + pi	Cell Envelope Biosynthesis
STM3018	KduI	KDUI	5-keto-4-deoxyuronate isomerase	[c] : dt5hsu --> dkdglcn	Alternate Carbon Metabolism
( STM4386 or STM3675 )	( SgaH ) or ( SgbH )	KG6PDC	3-keto-L-gulonate 6-phosphate decarboxylase	[c] : 3dgulnp + h --> co2 + xu5p-L	Alternate Carbon Metabolism
( STM0704 and STM0705 and STM0706 )	KdpABC	Kabc	potassium transport via ABC system	atp[c] + h2o[c] + k[e] --> adp[c] + h[c] + k[c] + pi[c]	Transport
( STM3880 or ( STM3409 and STM3986 ) )	( Kup ) or ( TrkA and TrkH )	Kt2i	potassium irreversible transport via proton symporter	h[e] + k[e] --> h[c] + k[c]	Transport
( STM3457 or STM0086 )	( KefB ) or ( KefC )	Kt3	potassium transport out via proton antiport	h[e] + k[c] --> h[c] + k[e]	Transport
STM3694	LldD	L-LACD2	L-Lactate dehydrogenase (ubiquinone)	[c] : lac-L + ubq8 --> pyr + ubq8h2	Alternate Carbon Metabolism
STM3694	LldD	L-LACD3	L-Lactate dehydrogenase (menaquinone)	[c] : lac-L + mqn8 --> mql8 + pyr	Alternate Carbon Metabolism
STM3692	LldP	L-LACt2	L-lactate reversible transport via proton symport	h[e] + lac-L[e] <==> h[c] + lac-L[c]	Transport
STM2973	FucO	LCAR	lacaldehyde reductase	[c] : h + lald-L + nadh <==> 12ppd-S + nad	Alternate Carbon Metabolism
( STM2167 or STM1647 )	( Dld ) or ( Ldh )	LDH_D	D-lactate dehydrogenase	[c] : lac-D + nad <==> h + nadh + pyr	Pyruvate metabolism
STM2167	Dld	LDH_D2	D-lactate dehydrogenase	[c] : lac-D + ubq8 --> pyr + ubq8h2	Pyruvate metabolism
( STM3903 or STM4248 )	( IlvE ) or ( TyrB )	LEUTAi	leucine transaminase (irreversible)	[c] : 4mop + glu-L --> akg + leu-L	Valine, leucine, and isoleucine metabolism
STM0648	LeuS	LEUTRS	Leucyl-tRNA synthetase	[c] : atp + leu-L + trnaleu --> amp + leutrna + ppi	Valine, leucine, and isoleucine metabolism
( ( STM3560 and STM3561 and STM3563 and STM3567 and STM3562 ) or ( STM3560 and STM3561 and STM3563 and STM3564 and STM3562 ) )	( LivF and LivG and LivH and LivJ and LivM ) or ( LivF and LivG and LivH and LivK and LivM )	LEUabc	L-leucine transport via ABC system	atp[c] + h2o[c] + leu-L[e] --> adp[c] + h[c] + leu-L[c] + pi[c]	Transport
STM0399	BrnQ	LEUt4	L-leucine transport in via sodium symport	leu-L[e] + na1[e] --> leu-L[c] + na1[c]	Transport
( STM1435 or STM0235 )	( GloA ) or ( YaeR )	LGTHL	lactoylglutathione lyase	[c] : gthrd + mthgxl --> lgt-S	Methylglyoxal Metabolism
STM4046	RhaA	LLXI	L-lyxose isomerase	[c] : xylu-L <==> llx	Alternate Carbon Metabolism
STM4050	RhaT	LLXt2	L-Lyxose transporter	h[e] + llx[e] --> h[c] + llx[c]	Transport
STM0229	LpxB	LPADSS	Lipid A disaccaride synthase	[c] : lipidX + u23ga --> h + lipidAds + udp	Cell Envelope Biosynthesis
STM3961	PldB	LPLIPA1_ST2	Lysophospholipase L (acyl-glycerophosphoglycerol)	[c] : (0.02) agpg2_ST + h2o --> g3pg + h + (0.69) hdca + (0.04) hdcea + (0.02) ocdca + (0.03) ocdcea + (0.06) ocdcte + (0.03) ocdcya + (0.13) ttdca	Phospholipid Metabolism
STM3961	PldB	LPLIPA2_ST2	Lysophospholipase L (acyl-glycerophosphoethanolamine)	[c] : (0.02) agpe2_ST + h2o --> g3pe + h + (0.69) hdca + (0.04) hdcea + (0.02) ocdca + (0.03) ocdcea + (0.06) ocdcte + (0.03) ocdcya + (0.13) ttdca	Phospholipid Metabolism
STM3713	RfaL	LPSO5Se	LPS O-antigen Attachment (O5)	lpscore_ST[e] + oa_ST[e] --> h[e] + lpsO5_ST[e] + udcpdp[c]	Cell Envelope Biosynthesis
( STM2301 and STM4293 and STM3635 and STM3719 and STM3712 and STM3711 and STM3722 and STM3718 and STM3717 and STM3714 and STM3721 and STM3716 )	( ArnT and EptA and EptB and RfaB and RfaC and RfaF and RfaG and RfaI and RfaJec and RfaK and RfaP and RfaY )	LPSSYN_ST3	Lipopolysaccharide core biosynthesis for Salmonella typhimurium	[c] : (3) adphep-L,D + (2) atp + lipa + (0.04) pe2_ST + uacgam + udpara + (2) udpg + (2) udpgal --> (0.04) 12dgr2_ST + (5) adp + (9) h + lpscore_ST + udcpp + (5) udp	Cell Envelope Biosynthesis
		LPST	Lipopolysaccharide core translocase	lpscore_ST[c] --> lpscore_ST[e]	Transport
STM3674	LyxK	LXYLK	L-xylulose kinase	[c] : atp + xylu-L --> adp + h + xu5p-L	Alternate Carbon Metabolism
STM4333	KamA	LYSAM	lysine 2,3-aminomutase	[c] : lys-L <==> 36dahx	Amino acids and related molecules
( STM0234 or STM2559 )	( LdcC ) or ( CadA )	LYSDC	lysine decarboxylase	[c] : h + lys-L --> 15dap + co2	Threonine and Lysine Metabolism
STM3040	LysS	LYSTRS	Lysyl-tRNA synthetase	[c] : atp + lys-L + trnalys --> amp + lystrna + ppi	Threonine and Lysine Metabolism
( STM2355 and STM2352 and STM2351 and STM2353 )	( ArgT and HisM and HisP and HisQ )	LYSabc	L-lysine transport via ABC system	atp[c] + h2o[c] + lys-L[e] --> adp[c] + h[c] + lys-L[c] + pi[c]	Transport
STM3066	YggA	LYSt3	L-lysine transport out via proton antiport	h[e] + lys-L[c] --> h[c] + lys-L[e]	Transport
STM2200	LysP	LYSt6	L-lysine transport in/out via proton symport	h[e] + lys-L[e] <==> h[c] + lys-L[c]	Transport
STM3686	MtlD	M1PD	mannitol-1-phosphate 5-dehydrogenase	[c] : mnl1p + nad <==> f6p + h + nadh	Alternate Carbon Metabolism
STM2378	FabB	MACPD	Malonyl-ACP decarboxylase	[c] : h + malACP --> acACP + co2	Membrane Lipid Metabolism
STM4183	AceB	MALS	malate synthase	[c] : accoa + glx + h2o --> coa + h + mal-L	Anaplerotic reactions
( STM4229 and STM4228 and STM4227 and STM4230 )	( MalE and MalF and MalG and MalK )	MALTHXabc	maltohexaose transport via ABC system	atp[c] + h2o[c] + malthx[e] --> adp[c] + h[c] + malthx[c] + pi[c]	Transport
( STM4229 and STM4228 and STM4227 and STM4230 )	( MalE and MalF and MalG and MalK )	MALTPTabc	maltopentaose transport via ABC system	atp[c] + h2o[c] + maltpt[e] --> adp[c] + h[c] + maltpt[c] + pi[c]	Transport
( STM4229 and STM4228 and STM4227 and STM4230 )	( MalE and MalF and MalG and MalK )	MALTTRabc	Maltotriose transport via ABC system	atp[c] + h2o[c] + malttr[e] --> adp[c] + h[c] + malttr[c] + pi[c]	Transport
( STM4229 and STM4228 and STM4227 and STM4230 )	( MalE and MalF and MalG and MalK )	MALTTTRabc	maltotetraose transport via ABC system	atp[c] + h2o[c] + maltttr[e] --> adp[c] + h[c] + maltttr[c] + pi[c]	Transport
( STM4229 and STM4228 and STM4227 and STM4230 )	( MalE and MalF and MalG and MalK )	MALTabc	maltose transport via ABC system	atp[c] + h2o[c] + malt[e] --> adp[c] + h[c] + malt[c] + pi[c]	Transport
STM3614	DctA	MALt2_2	Malate transport via proton symport (2 H)	(2) h[e] + mal-L[e] --> (2) h[c] + mal-L[c]	Transport
( STM3599 or STM4301 or STM4325 )	( DcuB2 ) or ( DcuB ) or ( DcuA )	MALt2_3	Malate transport via proton symport (3 H)	(3) h[e] + mal-L[e] --> (3) h[c] + mal-L[c]	Transport
( STM2084 or STM2105 )	( RfbM ) or ( ManC )	MAN1PT2	mannose-1-phosphate guanylyltransferase (GDP)	[c] : gdp + h + man1p --> gdpman + pi	Cell Envelope Biosynthesis
STM1467	ManA	MAN6PI	mannose-6-phosphate isomerase	[c] : man6p <==> f6p	Alternate Carbon Metabolism
STM3787	UhpT	MAN6Pt6_2	Mannose-6-phosphate transport via phosphate antiport	man6p[e] + (2) pi[c] --> man6p[c] + (2) pi[e]	Transport
STM3136	UxuB	MANAO	Mannonate oxidoreductase	[c] : mana + nad <==> fruur + h + nadh	Alternate Carbon Metabolism
( ( STM4537 and STM4538 and STM2431 and STM2432 and STM4535 and STM4536 ) or ( STM1830 and STM1831 and STM1832 and STM2431 and STM2432 ) or ( STM0575 and STM0574 and STM2431 and STM2432 and STM0576 and STM0577 ) )	( ManY3 and ManZ3 and PtsH and PtsI and STM4535 and STM4536 ) or ( ManX and ManY and ManZ and PtsH and PtsI ) or ( ManY2 and ManZ2 and PtsH and PtsI and STM0576 and STM0577 )	MANpts	D-mannose transport via PEP:Pyr PTS	man[e] + pep[c] --> man6p[c] + pyr[c]	Transport
STM0370	PrpD	MCITD	2-methylcitrate dehydratase	[c] : 2mcit --> 2mcacn + h2o	Alternate Carbon Metabolism
STM0369	PrpC	MCITS	2-methylcitrate synthase	[c] : h2o + oaa + ppcoa --> 2mcit + coa + h	Alternate Carbon Metabolism
STM1194	FabD	MCOATA	Malonyl-CoA-ACP transacylase	[c] : ACP + malcoa <==> coa + malACP	Membrane Lipid Metabolism
STM3359	Mdh	MDH	malate dehydrogenase	[c] : mal-L + nad <==> h + nadh + oaa	Citrate Cycle (TCA)
		MDRPD	5-Methylthio-5-deoxy-D-ribulose 1-phosphate dehydratase	[c] : 5mdru1p --> dkmpp + h2o	Arginine and Proline Metabolism
STM1566	Sfc	ME1x	malic enzyme (NAD)	[c] : mal-L + nad --> co2 + nadh + pyr	Anaplerotic reactions
STM2472	Mae	ME2	malic enzyme (NADP)	[c] : mal-L + nadp --> co2 + nadph + pyr	Anaplerotic reactions
STM0215	Map	MEAMP1(ala-asp)	methionyl aminopeptidase	[c] : ala-L-asp-L + h2o <==> ala-L + asp-L	Amino acids and related molecules
STM0215	Map	MEAMP1(ala-gln)	methionyl aminopeptidase	[c] : ala-L-gln-L + h2o <==> ala-L + gln-L	Amino acids and related molecules
STM0215	Map	MEAMP1(ala-glu)	methionyl aminopeptidase	[c] : ala-L-glu-L + h2o <==> ala-L + glu-L	Amino acids and related molecules
STM0215	Map	MEAMP1(ala-gly)	methionyl aminopeptidase	[c] : L-alagly + h2o <==> ala-L + gly	Amino acids and related molecules
STM0215	Map	MEAMP1(ala-his)	methionyl aminopeptidase	[c] : ala-L-his-L + h2o <==> ala-L + his-L	Amino acids and related molecules
STM0215	Map	MEAMP1(ala-leu)	methionyl aminopeptidase	[c] : ala-L-leu-L + h2o <==> ala-L + leu-L	Amino acids and related molecules
STM0215	Map	MEAMP1(ala-thr)	methionyl aminopeptidase	[c] : ala-L-Thr-L + h2o <==> ala-L + thr-L	Amino acids and related molecules
STM0215	Map	MEAMP1(gly-asn)	methionyl aminopeptidase	[c] : gly-asn-L + h2o <==> asn-L + gly	Amino acids and related molecules
STM0215	Map	MEAMP1(gly-asp)	methionyl aminopeptidase	[c] : gly-asp-L + h2o <==> asp-L + gly	Amino acids and related molecules
STM0215	Map	MEAMP1(gly-gln)	methionyl aminopeptidase	[c] : gly-gln-L + h2o <==> gln-L + gly	Amino acids and related molecules
STM0215	Map	MEAMP1(gly-glu)	methionyl aminopeptidase	[c] : gly-glu-L + h2o <==> glu-L + gly	Amino acids and related molecules
STM0215	Map	MEAMP1(gly-met)	methionyl aminopeptidase	[c] : gly-met-L + h2o <==> gly + met-L	Amino acids and related molecules
STM0215	Map	MEAMP1(gly-pro-L)	methionyl aminopeptidase	[c] : gly-pro-L + h2o <==> gly + pro-L	Amino acids and related molecules
STM0215	Map	MEAMP1(met-ala)	methionyl aminopeptidase	[c] : h2o + met-L-ala-L <==> ala-L + met-L	Amino acids and related molecules
STM2523	GcpE	MECDPDH	2C-methyl-D-erythritol 2,4 cyclodiphosphate dehydratase	[c] : 2mecdp + nadh --> h2mb4p + h2o + nad	Cofactor and Prosthetic Group Biosynthesis
STM2929	IspF	MECDPS	2-C-methyl-D-erythritol 2,4-cyclodiphosphate synthase	[c] : 2p4c2me --> 2mecdp + cmp	Cofactor and Prosthetic Group Biosynthesis
STM4299	MelB	MELIBt2	Mellibiose transport in via symport	h[e] + melib[e] --> h[c] + melib[c]	Transport
STM2930	IspD	MEPCT	2-C-methyl-D-erythritol 4-phosphate cytidylyltransferase	[c] : 2me4p + ctp + h --> 4c2me + ppi	Cofactor and Prosthetic Group Biosynthesis
STM3090	MetK	METAT	methionine adenosyltransferase	[c] : atp + h2o + met-L --> amet + pi + ppi	Methionine Metabolism
( STM0246 and STM0247 and STM0245 )	( MetI and MetN and MetQ )	METDabc	D-methionine transport via ABC system	atp[c] + h2o[c] + met-D[e] --> adp[c] + h[c] + met-D[c] + pi[c]	Transport
STM4188	MetH	METS	methionine synthase	[c] : 5mthf + hcys-L --> h + met-L + thf	Methionine Metabolism
( STM1291 or STM4408 )	( MsrB ) or ( MsrA )	METSR-R1	L-methionine R-oxide reductase (trdrd)	[c] : metox-R + trdrd --> h2o + met-L + trdox	Methionine Metabolism
( STM1291 or STM4408 )	( MsrB ) or ( MsrA )	METSR-S1	L-methionine-S-oxide reductase (trdrd)	[c] : metox + trdrd --> h2o + met-L + trdox	Methionine Metabolism
		METSRabc	L-methionine R-oxide transport via ABC system	atp[c] + h2o[c] + metox-R[e] --> adp[c] + h[c] + metox-R[c] + pi[c]	Transport
		METSabc	L-methionine S-oxide transport via ABC system	atp[c] + h2o[c] + metox[e] --> adp[c] + h[c] + metox[c] + pi[c]	Transport
STM2155	MetS	METTRS	Methionyl-tRNA synthetase	[c] : atp + met-L + trnamet --> amp + mettrna + ppi	Methionine Metabolism
( STM0246 and STM0247 and STM0245 )	( MetI and MetN and MetQ )	METabc	L-methionine transport via ABC system	atp[c] + h2o[c] + met-L[e] --> adp[c] + h[c] + met-L[c] + pi[c]	Transport
STM1076	MgsA	MGSA	methylglyoxal synthase	[c] : dhap --> mthgxl + pi	Methylglyoxal Metabolism
STM3952	CorA	MGt5	magnesium transport in/out via permease (no H+)	mg2[c] <==> mg2[e]	Transport
STM2546	SuhB	MI1PP	myo-inositol 1-phosphatase	[c] : h2o + mi1p-D --> inost + pi	Alternate Carbon Metabolism
STM0158	AcnB	MICITH	2-methylisocitrate hydratase	[c] : 2mcacn + h2o --> micit	Alternate Carbon Metabolism
STM0368	PrpB	MICITL	methylisocitrate lyase	[c] : micit <==> pyr + succ	Alternate Carbon Metabolism
STM0401	MalZ	MLTG1	Maltodextrin glucosidase (maltotriose)	[c] : h2o + malttr --> glc-D + malt	Alternate Carbon Metabolism
STM0401	MalZ	MLTG2	Maltodextrin glucosidase (maltotetraose)	[c] : h2o + maltttr --> glc-D + malttr	Alternate Carbon Metabolism
STM0401	MalZ	MLTG3	Maltodextrin glucosidase (maltopentaose)	[c] : h2o + maltpt --> glc-D + maltttr	Alternate Carbon Metabolism
STM0401	MalZ	MLTG4	Maltodextrin glucosidase (maltohexaose)	[c] : h2o + malthx --> glc-D + maltpt	Alternate Carbon Metabolism
STM0401	MalZ	MLTG5	Maltodextrin glucosidase (maltoheptaose)	[c] : h2o + malthp --> glc-D + malthx	Alternate Carbon Metabolism
STM3514	MalP	MLTP1	Maltodextrin phosphorylase (maltopentaose)	[c] : maltpt + pi <==> g1p + maltttr	Glycolysis/Gluconeogenesis
STM3514	MalP	MLTP2	Maltodextrin phosphorylase (maltohexaose)	[c] : malthx + pi <==> g1p + maltpt	Glycolysis/Gluconeogenesis
STM3514	MalP	MLTP3	Maltodextrin phosphorylase (maltoheptaose)	[c] : malthp + pi <==> g1p + malthx	Glycolysis/Gluconeogenesis
STM4421	MmsA	MMSAD1	methylmalonate-semialdehyde dehydrogenase	[c] : 2mop + coa + nad --> co2 + nadh + ppcoa	Alternate Carbon Metabolism
STM2051	PduP	MMSAD2	methylmalonate-semialdehyde dehydrogenase (propanol)	[c] : coa + nad + ppal --> h + nadh + ppcoa	Alternate Carbon Metabolism
STM4421	MmsA	MMSAD3	methylmalonate-semialdehyde dehydrogenase (malonic semialdehyde)	[c] : coa + msa + nad --> accoa + co2 + nadh	Alternate Carbon Metabolism
( STM3685 and STM2431 and STM2432 )	( MtlA and PtsH and PtsI )	MNLpts	mannitol transport via PEP:Pyr PTS	mnl[e] + pep[c] --> mnl1p[c] + pyr[c]	Transport
STM3135	UxuAec	MNNH	D-mannonate hydrolyase	[c] : mana --> 2ddglcn + h2o	Alternate Carbon Metabolism
STM3724	KdtA	MOAT	3-deoxy-D-manno-octulosonic acid transferase	[c] : ckdo + lipidA --> cmp + h + kdolipid4	Cell Envelope Biosynthesis
STM3724	KdtA	MOAT2	3-deoxy-D-manno-octulosonic acid transferase	[c] : ckdo + kdolipid4 --> cmp + h + kdo2lipid4	Cell Envelope Biosynthesis
STM0182	PanB	MOHMT	3-methyl-2-oxobutanoate hydroxymethyltransferase	[c] : 3mob + h2o + mlthf --> 2dhp + thf	Cofactor and Prosthetic Group Biosynthesis
STM0207	Mtn	MTAN	methylthioadenosine nucleosidase	[c] : 5mta + h2o --> 5mtr + ade	Arginine and Proline Metabolism
STM0542	FolD	MTHFC	methenyltetrahydrofolate cyclohydrolase	[c] : h2o + methf <==> 10fthf + h	Folate Metabolism
STM0542	FolD	MTHFD	methylenetetrahydrofolate dehydrogenase (NADP)	[c] : mlthf + nadp <==> methf + nadph	Folate Metabolism
STM4105	MetF	MTHFR2	5,10-methylenetetrahydrofolate reductase (NADH)	[c] : (2) h + mlthf + nadh --> 5mthf + nad	Folate Metabolism
STM3965	Met6	MTHPTGHM	5-methyltetrahydropteroyltriglutamate-homocysteine S-methyltransferase	[c] : 5mthglu + hcys-L --> met-L + thglu	Folate Metabolism
		MTRI	5-methylthioribose-1-phosphate isomerase	[c] : 5mdr1p <==> 5mdru1p	Arginine and Proline Metabolism
		MTRK	5-methylthioribose kinase	[c] : 5mtr + atp --> 5mdr1p + adp + h	Arginine and Proline Metabolism
STM1160	SolA	MTRPO	N-methyltryptophan oxidase	[c] : h2o + mtrp-N + o2 --> fald + h2o2 + trp-L	Folate Metabolism
STM1680	MpaA	MURPEPA	Murein peptide amidase A	[c] : ala-L-glu-D-dap + h2o --> 26dap-M + ala-L-glu-D	Cell Envelope Biosynthesis
( STM4456 or STM3763 )	( MgtA ) or ( MgtB )	Mg2abc	Mg2+-importing ATPase	atp[c] + h2o[c] + mg2[e] --> adp[c] + h[c] + mg2[c] + pi[c]	Transport
		N2Otd	Nitrous oxide transport via diffusion	n2o[e] <==> n2o[c]	Transport
STM4120	ArgE	NACODA	N-acetylornithine deacetylase	[c] : acg5sa + h2o --> ac + glu5sa	Arginine and Proline Metabolism
( STM2427 or STM4166 )	( Lig ) or ( NudF2 )	NADDP	NAD diphosphatase	[c] : h2o + nad --> amp + (2) h + nmn	Cofactor and Prosthetic Group Biosynthesis
STM1211	Ndh	NADH10	NADH dehydrogenase (menaquinone-8 & 0 protons)	[c] : h + mqn8 + nadh --> mql8 + nad	Oxidative phosphorylation
STM1211	Ndh	NADH12	NADH dehydrogenase (ubiquinone-8 )	[c] : h + nadh + ubq8 --> nad + ubq8h2	Oxidative phosphorylation
( STM2316 and STM2317 and STM2318 and STM2319 and STM2320 and STM2321 and STM2322 and STM2323 and STM2324 and STM2325 and STM2326 and STM2327 and STM2328 )	Nuo	NADH21	NADH dehydrogenase (ubiquinone-8 & 3 protons)	(4) h[c] + nadh[c] + ubq8[c] --> (3) h[e] + nad[c] + ubq8h2[c]	Oxidative Phosphorylation
( STM2316 and STM2317 and STM2318 and STM2319 and STM2320 and STM2321 and STM2322 and STM2323 and STM2324 and STM2325 and STM2326 and STM2327 and STM2328 )	Nuo	NADH22	NADH dehydrogenase (menaquinone-8 & 3 protons)	(4) h[c] + mqn8[c] + nadh[c] --> (3) h[e] + mql8[c] + nad[c]	Oxidative Phosphorylation
( STM2316 and STM2317 and STM2318 and STM2319 and STM2320 and STM2321 and STM2322 and STM2323 and STM2324 and STM2325 and STM2326 and STM2327 and STM2328 )	Nuo	NADH23	NADH dehydrogenase (demethylmenaquinone-8 & 3 protons)	2dmmq8[c] + (4) h[c] + nadh[c] --> 2dmmql8[c] + (3) h[e] + nad[c]	Oxidative Phosphorylation
STM1211	Ndh	NADH9	NADH dehydrogenase (demethylmenaquinone-8 & 0 protons)	[c] : 2dmmq8 + h + nadh --> 2dmmql8 + nad	Oxidative phosphorylation
STM2683	YfjB	NADK	NAD kinase	[c] : atp + nad --> adp + h + nadp	Cofactor and Prosthetic Group Biosynthesis
		NADPPPS	NADP phosphatase	[c] : h2o + nadp --> nad + pi	Cofactor and Prosthetic Group Biosynthesis
STM1310	NadEec	NADS1	NAD synthase (nh4)	[c] : atp + dnad + nh4 --> amp + h + nad + ppi	Cofactor and Prosthetic Group Biosynthesis
STM1004	PncB	NAMNPP	nicotinic acid mononucleotide pyrophosphorylase	[c] : atp + h2o + nac + prpp --> adp + nicrnt + pi + ppi	Cofactor and Prosthetic Group Biosynthesis
STM1771	ChaA	NAt3	sodium transport out via proton antiport	h[e] + na1[c] --> h[c] + na1[e]	Transport
STM1806	NhaB	NAt3_1.5	sodium proton antiporter (H:NA is 1.5)	(3) h[e] + (2) na1[c] --> (3) h[c] + (2) na1[e]	Transport
STM0039	NhaA	NAt3_2	sodium proton antiporter (H:NA is 2)	(2) h[e] + na1[c] --> (2) h[c] + na1[e]	Transport
		NCAMt	Nicotinamide transport	ncam[e] --> ncam[c]	Transport
STM2526	Ndk	NDPK1	nucleoside-diphosphate kinase (ATP:GDP)	[c] : atp + gdp <==> adp + gtp	Nucleotide Salvage Pathways
STM2526	Ndk	NDPK2	nucleoside-diphosphate kinase (ATP:UDP)	[c] : atp + udp <==> adp + utp	Nucleotide Salvage Pathways
STM2526	Ndk	NDPK3	nucleoside-diphosphate kinase (ATP:CDP)	[c] : atp + cdp <==> adp + ctp	Nucleotide Salvage Pathways
STM2526	Ndk	NDPK4	nucleoside-diphosphate kinase (ATP:dTDP)	[c] : atp + dtdp <==> adp + dttp	Nucleotide Salvage Pathways
STM2526	Ndk	NDPK5	nucleoside-diphosphate kinase (ATP:dGDP)	[c] : atp + dgdp <==> adp + dgtp	Nucleotide Salvage Pathways
STM2526	Ndk	NDPK6	nucleoside-diphosphate kinase (ATP:dUDP)	[c] : atp + dudp <==> adp + dutp	Nucleotide Salvage Pathways
STM2526	Ndk	NDPK7	nucleoside-diphosphate kinase (ATP:dCDP)	[c] : atp + dcdp <==> adp + dctp	Nucleotide Salvage Pathways
STM2526	Ndk	NDPK8	nucleoside-diphosphate kinase (ATP:dADP)	[c] : atp + dadp <==> adp + datp	Nucleotide Salvage Pathways
STM0463	AmtB	NH4t	ammonium transport via diffusion	nh4[e] <==> nh4[c]	Transport
		NITGTHN	nitrosolylation of glutathione	[c] : gthrd + no --> h + nglut-S	Unassigned
( STM1255 and STM1256 and STM1257 and STM1258 and STM1259 )	( NikA and NikB and NikC and NikD and NikE )	NIabc	nickel transport via ABC system	atp[c] + h2o[c] + ni2[e] --> adp[c] + h[c] + ni2[c] + pi[c]	Transport
STM3952	CorA	NIt5	nickel transport in/out via permease (no H+)	ni2[c] <==> ni2[e]	Transport
( STM0645 or STM4580 )	( NadD ) or ( NadR )	NMNAT	nicotinamide-nucleotide adenylyltransferase	[c] : atp + h + nmn --> nad + ppi	Cofactor and Prosthetic Group Biosynthesis
		NMNDA	nicotinamide-nucleotide amidase	[c] : h2o + nmn --> nh4 + nicrnt	Cofactor and Prosthetic Group Biosynthesis
		NMNN	NMN nucleosidase	[c] : h2o + nmn --> h + ncam + r5p	Cofactor and Prosthetic Group Biosynthesis
STM4249	AphA	NMNR	nmn hydrolysis	[e] : h2o + nmn --> pi + rnam	Cofactor and Prosthetic Group Biosynthesis
STM1293	PncA	NNAM	nicotinamidase	[c] : h2o + ncam --> nac + nh4	Cofactor and Prosthetic Group Biosynthesis
STM0645	NadD	NNAT	nicotinate-nucleotide adenylyltransferase	[c] : atp + h + nicrnt --> dnad + ppi	Cofactor and Prosthetic Group Biosynthesis
STM2016	CobT	NNDMBRT	nicotinate-nucleotide-dimethylbenzimidazole phosphoribosyltransferase	[c] : dmbzid + nicrnt --> 5prdmbz + h + nac	Cofactor and Prosthetic Group Biosynthesis
STM0145	NadCec	NNDPR	nicotinate-nucleotide diphosphorylase (carboxylating)	[c] : (2) h + prpp + quln --> co2 + nicrnt + ppi	Cofactor and Prosthetic Group Biosynthesis
( STM1765 or STM3476 )	( NarKec ) or ( NirC )	NO2t2	nitrite transport in via proton symport, reversible	h[e] + no2[e] <==> h[c] + no2[c]	Transport
( ( STM1761 and STM1762 and STM1763 and STM1764 ) or ( STM1577 and STM1578 and STM1579 and STM1580 ) )	( NarGHIJ ) or ( NarVWYZ )	NO3R1	Nitrate reductase (Ubiquinol-8)	(2) h[c] + no3[c] + ubq8h2[c] --> (2) h[e] + h2o[c] + no2[c] + ubq8[c]	Oxidative phosphorylation
( STM2259 and STM2256 and STM2255 and STM2260 and STM2258 and STM2257 )	( NapA and NapB and NapC and NapD and NapG and NapH )	NO3R1e	Nitrate reductase (Ubiquinol-8)	no3[e] + ubq8h2[c] --> h2o[e] + no2[e] + ubq8[c]	Oxidative Phosphorylation
( ( STM1761 and STM1762 and STM1763 and STM1764 ) or ( STM1577 and STM1578 and STM1579 and STM1580 ) )	( NarGHIJ ) or ( NarVWYZ )	NO3R2	Nitrate reductase (Menaquinol-8)	(2) h[c] + mql8[c] + no3[c] --> (2) h[e] + h2o[c] + mqn8[c] + no2[c]	Oxidative phosphorylation
( STM2259 and STM2256 and STM2255 and STM2260 )	( NapA and NapB and NapC and NapD )	NO3R2e	Nitrate reductase (Menaquinol-8)	mql8[c] + no3[e] --> h2o[e] + mqn8[c] + no2[e]	Oxidative Phosphorylation
( STM1576 or STM1765 )	( NarU ) or ( NarKec )	NO3t7	nitrate transport in via nitrite antiport	no2[c] + no3[e] --> no2[e] + no3[c]	Transport
STM2556	HmpA	NODO	nitric oxide deoxygenase	[c] : nadph + (2) no + (2) o2 --> h + nadp + (2) no3	Unassigned
STM2556	HmpA	NODOx	nitric oxide deoxygenase	[c] : nadh + (2) no + (2) o2 --> h + nad + (2) no3	Unassigned
( STM2840 and STM2841 )	( NorV and NorW )	NORx	nitric oxide reductase	[c] : h + nadh + (2) no --> h2o + n2o + nad	Other
		NOtd	Nitrix oxide transport by diffusion	no[e] <==> no[c]	Transport
STM2307	MenB	NPHS	naphthoate synthase	[c] : sbzcoa --> coa + dhna	Cofactor and Prosthetic Group Biosynthesis
( STM2332 or STM4559 )	( YfbR ) or ( YjjG )	NTD1	5'-nucleotidase (dUMP)	[c] : dump + h2o --> duri + pi	Nucleotide Salvage Pathways
STM4559	YjjG	NTD2	5'-nucleotidase (UMP)	[c] : h2o + ump --> pi + uri	Nucleotide Salvage Pathways
STM2332	YfbR	NTD3	5'-nucleotidase (dCMP)	[c] : dcmp + h2o --> dcyt + pi	Nucleotide Salvage Pathways
( STM4559 or STM2332 )	( YjjG ) or ( YfbR )	NTD5	5'-nucleotidase (dTMP)	[c] : dtmp + h2o --> pi + thymd	Nucleotide Salvage Pathways
STM2332	YfbR	NTD6	5'-nucleotidase (dAMP)	[c] : damp + h2o --> dad-2 + pi	Nucleotide Salvage Pathways
STM2927	SurE	NTD7	5'-nucleotidase (AMP)	[c] : amp + h2o --> adn + pi	Nucleotide Salvage Pathways
( STM2927 or STM2332 )	( SurE ) or ( YfbR )	NTD8	5'-nucleotidase (dGMP)	[c] : dgmp + h2o --> dgsn + pi	Nucleotide Salvage Pathways
STM2927	SurE	NTD9	5'-nucleotidase (GMP)	[c] : gmp + h2o --> gsn + pi	Nucleotide Salvage Pathways
( STM0137 or STM2954 )	( MutT ) or ( MazG )	NTPP1	Nucleoside triphosphate pyrophosphorylase (dgtp)	[c] : dgtp + h2o --> dgmp + h + ppi	Nucleotide Salvage Pathways
( STM0137 or STM2954 )	( MutT ) or ( MazG )	NTPP2	Nucleoside triphosphate pyrophosphorylase (gtp)	[c] : gtp + h2o --> gmp + h + ppi	Nucleotide Salvage Pathways
STM2954	MazG	NTPP3	dCTP diphosphatase	[c] : dctp + h2o --> dcmp + h + ppi	Nucleotide Salvage Pathways
STM2954	MazG	NTPP4	Nucleoside triphosphate pyrophosphorylase (ctp)	[c] : ctp + h2o --> cmp + h + ppi	Nucleotide Salvage Pathways
STM2954	MazG	NTPP5	Nucleoside triphosphate pyrophosphorylase (datp)	[c] : datp + h2o --> damp + h + ppi	Nucleotide Salvage Pathways
STM2954	MazG	NTPP6	Nucleoside triphosphate pyrophosphorylase (atp)	[c] : atp + h2o --> amp + h + ppi	Nucleotide Salvage Pathways
STM2954	MazG	NTPP7	Nucleoside triphosphate pyrophosphorylase (dttp)	[c] : dttp + h2o --> dtmp + h + ppi	Nucleotide Salvage Pathways
STM2954	MazG	NTPP8	Nucleoside triphosphate pyrophosphorylase (utp)	[c] : h2o + utp --> h + ppi + ump	Nucleotide Salvage Pathways
STM0208	Dgt	NTPTP2	Nucleoside triphosphate tripolyhydrolase	[c] : gtp + h2o --> gsn + pppi	Nucleotide Salvage Pathways
( STM4277 and STM4278 and STM4279 and STM4280 )	NrfABCD	NTRED2	Nitrite reductase (Menaquinol-8)	(2) h[e] + (3) mql8[c] + no2[e] --> (2) h2o[e] + (3) mqn8[c] + nh4[e]	Oxidative Phosphorylation
( STM4277 and STM4278 and STM4279 and STM4280 )	NrfABCD	NTRED3	Nitrite reductase (Ubiquinol-8)	(2) h[e] + no2[e] + (3) ubq8h2[c] --> (2) h2o[e] + nh4[e] + (3) ubq8[c]	Oxidative Phosphorylation
( STM3474 and STM3475 )	NirBD	NTRIR2x	Nitrite Reductase	[c] : (5) h + (3) nadh + no2 --> (2) h2o + (3) nad + nh4	Oxidative Phosphorylation
		O2t	O2 transport in via diffusion	o2[e] <==> o2[c]	Transport
		OAAt	Oxaloacetic acid transport reaction	oaa[e] <==> oaa[c]	Transport
STM2232	OafA	OACT	O-antigen Acetyl-Transferase	[c] : accoa + udcpo4 --> coa + udcpo5	Cell Envelope Biosynthesis
STM3926	WzxE	OAO5t3	O-antigen unit (O5) translocase	h[e] + udcpo5[c] --> h[c] + udcpo5[e]	Transport
STM1332	Rfc	OASe2	O-antigen synthesis	(30) udcpo5[e] --> (29) h[e] + oa_ST[e] + (29) udcpdp[c]	Cell Envelope Biosynthesis
( STM3241 or ( STM0970 and STM0973 ) )	( TdcE ) or ( PflA )	OBTFL	2-Oxobutanoate formate lyase	[c] : 2obut + coa --> for + ppcoa	Alternate Carbon Metabolism
( STM4465 or STM4469 )	( ArgI2 ) or ( ArgI )	OCBT	ornithine carbamoyltransferase	[c] : cbp + orn-L <==> citr-L + h + pi	Arginine and Proline Metabolism
STM2391	FadL	OCDCAt2	Octadecanoate transport via proton symport	h[e] + ocdca[e] --> h[c] + ocdca[c]	Transport
STM2391	FadL	OCDCEAt2	Octadecenoate (n-C18:1) transport in via proton symport	h[e] + ocdcea[e] --> h[c] + ocdcea[c]	Transport
STM3305	IspB	OCTDPS	Octaprenyl pyrophosphate synthase	[c] : frdp + (5) ipdp --> octdp + (5) ppi	Cofactor and Prosthetic Group Biosynthesis
STM1105	HpaH	OHEDH	2-oxo-hept-3-ene-1,7-dioate hydratase	[c] : 2oh3d + h2o --> 24dhhed	Alternate Carbon Metabolism
STM0977	SerC	OHPBAT	O-Phospho-4-hydroxy-L-threonine:2-oxoglutarate aminotransferase	[c] : glu-L + ohpb <==> akg + phthr	Cofactor and Prosthetic Group Biosynthesis
STM2276	UbiG	OHPHM	R04988	[c] : 2ohph + amet --> 2omph + ahcys + h	Cofactor and Prosthetic Group Biosynthesis
STM3970	UbiE	OMBZLM	2-Octaprenyl-6-methoxy-benzoquinol methylase	[c] : 2ombzl + amet --> 2ommbl + ahcys + h	Cofactor and Prosthetic Group Biosynthesis
STM0112	LeuB	OMCDC	2-Oxo-4-methyl-3-carboxypentanoate decarboxylation	[c] : 3c4mop + h --> 4mop + co2	Valine, leucine, and isoleucine metabolism
STM0671	UbiF	OMMBLHX	2-Octaprenyl-3-methyl-6-methoxy-1,4-benzoquinol hydroxylase	[c] : 2ommbl + (0.5) o2 --> 2omhmbl	Cofactor and Prosthetic Group Biosynthesis
STM1707	PyrF	OMPDC	orotidine-5'-phosphate decarboxylase	[c] : h + orot5p --> co2 + ump	Purine and Pyrimidine Biosynthesis
STM3057	UbiH	OMPHHX	2-octaprenyl-6-methoxyphenol hydroxylase	[c] : 2omph + (0.5) o2 --> 2ombzl	Cofactor and Prosthetic Group Biosynthesis
( STM3978 or STM2356 )	( UbiD ) or ( UbiX )	OPHBDC	3-octaprenyl-4-hydroxybenzoate carboxy-lyase	[c] : 3ophb + h --> 2oph + co2	Cofactor and Prosthetic Group Biosynthesis
STM3972	UbiB	OPHHX	2-Octaprenylphenol hydroxylase	[c] : 2oph + (0.5) o2 --> 2ohph	Cofactor and Prosthetic Group Biosynthesis
STM1101	HpaG	OPTCCL	5-Oxopent-3-ene-1,2,5-tricarboxylate carboxy-lyase	[c] : 5cohe + h --> 2hh24dd + co2	Alternate Carbon Metabolism
( STM3114 or STM0701 )	( SpeC ) or ( SpeF )	ORNDC	ornithine decarboxylase	[c] : h + orn-L --> co2 + ptrc	Arginine and Proline Metabolism
( STM2355 and STM2352 and STM2351 and STM2353 )	( ArgT and HisM and HisP and HisQ )	ORNabc	ornithine transport via ABC system	atp[c] + h2o[c] + orn-L[e] --> adp[c] + h[c] + orn-L[c] + pi[c]	Transport
STM3733	PyrE	ORPT	orotate phosphoribosyltransferase	[c] : orot5p + ppi <==> orot + prpp	Purine and Pyrimidine Biosynthesis
( ( STM3351 and STM3352 and STM3353 ) or ( STM0054 and STM0055 and STM0056 ) )	( OadBAG ) or ( Oad2 )	OXDna	Oxaloacetate Decarboxylase (na pump)	h[e] + (2) na1[c] + oaa[c] --> co2[c] + (2) na1[e] + pyr[c]	Anaplerotic reactions
STM2309	MenD	OXGDC2	2-oxoglutarate decarboxylase	[c] : akg + (2) h + thmpp --> co2 + ssaltpp	Cofactor and Prosthetic Group Biosynthesis
STM1124	PutAec	P5CD	1-pyrroline-5-carboxylate dehydrogenase	[c] : 1pyr5c + (2) h2o + nad --> glu-L + h + nadh	Arginine and Proline Metabolism
STM0386	ProC	P5CR	pyrroline-5-carboxylate reductase	[c] : 1pyr5c + (2) h + nadph --> nadp + pro-L	Arginine and Proline Metabolism
STM0432	PhnX	PALDP	Phosphonoacetaldehyde hydrolase	[c] : h2o + pald --> acald + pi	Alternate Carbon Metabolism
STM0181	PanCec	PANTS	pantothenate synthase	[c] : ala-B + atp + pant-R --> amp + h + pnto-R + ppi	Cofactor and Prosthetic Group Biosynthesis
		PAPA2_ST	Phosphatidate phosphatase (S. typhimurium)	[c] : h2o + (0.02) pa2_ST --> (0.02) 12dgr2_ST + pi	Phospholipid Metabolism
STM0125	MraY	PAPPT3	phospho-N-acetylmuramoyl-pentapeptide-transferase (meso-2,6-diaminopimelate)	[c] : udcpp + ugmda --> uagmda + ump	Cell Envelope Biosynthesis
STM2946	CysH	PAPSR	phosphoadenylyl-sulfate reductase (thioredoxin)	[c] : paps + trdrd --> (2) h + pap + so3 + trdox	Cysteine Metabolism
( STM4235 and STM3173 )	( PlsBec and PlsC )	PASYN_ST4	Phosphatidic acid synthase (Salmonella)	[c] : glyc3p + (0.08) hdeACP + (0.26) myrsACP + (0.04) ocdACP + (0.12) ocdcteACP + (0.06) ocdcyaACP + (0.06) octeACP + (1.38) palmACP --> (2) ACP + (0.02) pa2_ST	Phospholipid Metabolism
( STM2031 and STM2030 )	( CbiE and CbiT )	PC6YM2	precorrin-6Y C5,15-methyltransferase (decarboxylating)	[c] : (2) amet + codhpre6 --> (2) ahcys + co2 + copre8 + h	Cofactor and Prosthetic Group Biosynthesis
( STM0152 and STM0153 and STM0154 )	( AceEec and AceFec and LpdA )	PDH	pyruvate dehydrogenase	[c] : coa + nad + pyr --> accoa + co2 + nadh	Glycolysis/Gluconeogenesis
STM1448	PdxHec	PDX5PO	pyridoxine 5'-phosphate oxidase	[c] : o2 + pdx5p <==> h + h2o2 + pydx5p	Cofactor and Prosthetic Group Biosynthesis
STM2578	PdxJ	PDX5PS2	pyridoxine 5'-phosphate synthase	[c] : aopp + dxyl5p --> h + (2) h2o + pdx5p + pi	Cofactor and Prosthetic Group Biosynthesis
		PDXPP	Pyridoxine 5-phosphate phosphatase	[c] : h2o + pdx5p --> pi + pydxn	Cofactor and Prosthetic Group Biosynthesis
( STM0476 and STM0475 and STM3186 )	( AcrA and AcrB and TolC )	PENGt	Penicillin G efflux transport	h[e] + peng[c] --> h[c] + peng[e]	Transport
STM2399	PgtP	PEPt-6	Phosphoenolpyruvate transport via phosphate antiport	pep[e] + pi[c] --> pep[c] + pi[e]	Transport
STM2370	PdxB	PERD	Erythronate 4-phosphate (4per) dehydrogenase	[c] : 4per + nad <==> h + nadh + ohpb	Cofactor and Prosthetic Group Biosynthesis
( STM4062 or STM1326 )	( PfkA ) or ( PfkB )	PFK	phosphofructokinase	[c] : atp + f6p --> adp + fdp + h	Glycolysis/Gluconeogenesis
( STM3257 or STM1326 )	( GatZst ) or ( PfkB )	PFK_2	Phosphofructokinase	[c] : atp + tag6p-D --> adp + h + tagdp-D	Alternate Carbon Metabolism
( ( STM0843 and STM0844 ) or ( STM0970 and STM0973 ) or ( STM4114 and STM4115 ) or STM3241 )	( PflF ) or ( PflA ) or ( PflC ) or ( TdcE )	PFLi	pyruvate formate lyase	[c] : coa + pyr --> accoa + for	Pyruvate Metabolism
( ( STM0694 and STM1651 ) or ( STM3045 and STM1651 ) )	( FldA and NifJ ) or ( FldB and NifJ )	PFOR	pyruvate flavodoxin oxidoreducatse	[c] : coa + fldox + h + pyr --> accoa + co2 + fldrd	Pyruvate Metabolism
STM3294	MrsA	PGAMT	phosphoglucosamine mutase	[c] : gam1p <==> gam6p	Cell Envelope Biosynthesis
STM3062	SerA	PGCD	phosphoglycerate dehydrogenase	[c] : 3pg + nad --> 3php + h + nadh	Glycine and Serine Metabolism
STM2081	Gnd	PGDH	phosphogluconate dehydrogenase	[c] : 6pgc + nadp --> co2 + nadph + ru5p-D	Pentose Phosphate Cycle
STM1885	Edd	PGDHY	phosphogluconate dehydratase	[c] : 6pgc --> 2ddg6p + h2o	Pentose Phosphate Cycle
( STM3051 or STM1316 )	( BglA ) or ( ChbF )	PGGH	6-phospho-beta-glucosidase	[c] : 6pgg + h2o --> g6p + glc-D	Alternate Carbon Metabolism
STM4221	Pgi	PGI	glucose-6-phosphate isomerase	[c] : g6p <==> f6p	Glycolysis/Gluconeogenesis
STM3069	Pgk	PGK	phosphoglycerate kinase	[c] : 13dpg + adp <==> 3pg + atp	Glycolysis/Gluconeogenesis
STM0785	Pgl	PGL	6-phosphogluconolactonase	[c] : 6pgl + h2o --> 6pgc + h	Pentose Phosphate Cycle
STM3482	Gph	PGLYCP	phosphoglycolate phosphatase	[c] : 2pglyc + h2o --> glyclt + pi	Alternate Carbon Metabolism
( STM3704 or STM0772 or STM4585 )	( YibO ) or ( GpmA ) or ( GpmB )	PGM	phosphoglycerate mutase	[c] : 3pg <==> 2pg	Glycolysis/Gluconeogenesis
STM0698	Pgmec	PGMT	phosphoglucomutase	[c] : g1p <==> g6p	Alternate Carbon Metabolism
( STM0420 or STM1710 )	( PgpAec ) or ( PgpBec )	PGPP2_ST	Phosphatidylglycerol phosphate phosphatase (Ecoli)	[c] : h2o + (0.02) pgp2_ST --> (0.02) pg2_ST + pi	Phospholipid Metabolism
STM1945	PgsA	PGSA2_ST	Phosphatidylglycerol synthase (S. typhimurium)	[c] : (0.02) cdpdag2_ST + glyc3p <==> cmp + h + (0.02) pgp2_ST	Phospholipid Metabolism
( STM4248 or STM3903 or STM0998 )	( TyrB ) or ( IlvE ) or ( AspC )	PHETA1	phenylalanine transaminase	[c] : akg + phe-L <==> glu-L + phpyr	Tyrosine, Tryptophan, and Phenylalanine Metabolism
( STM1338 or STM1337 )	( PheT ) or ( PheRS )	PHETRS	Phenylalanyl-tRNA synthetase	[c] : atp + phe-L + trnaphe --> amp + phetrna + ppi	Tyrosine, Tryptophan, and Phenylalanine Metabolism
( STM0568 or STM0150 )	( PheP ) or ( AroP )	PHEt2	L-phenylalanine transport in/out via proton symport	h[e] + phe-L[e] --> h[c] + phe-L[c]	Transport
( STM3855 and STM3854 and STM3856 and STM3857 )	( PstA and PstB and PstC and PstD )	PIabc	phosphate transport via ABC system	atp[c] + h2o[c] + pi[e] --> adp[c] + h[c] + (2) pi[c]	Transport
STM3589	PitA	PIt6i	phosphate transport in/out via proton symporter	h[e] + pi[e] --> h[c] + pi[c]	Transport
STM3957	PldA	PLIPA1_ST2	Phospholipase A (phosphatidylglycerol)	[c] : h2o + (0.02) pg2_ST --> (0.02) agpg2_ST + h + (0.69) hdca + (0.04) hdcea + (0.02) ocdca + (0.03) ocdcea + (0.06) ocdcte + (0.03) ocdcya + (0.13) ttdca	Phospholipid Metabolism
STM3957	PldA	PLIPA2_ST2	Phospholipase A (phosphatidylethanolamine)	[c] : h2o + (0.02) pe2_ST --> (0.02) agpe2_ST + h + (0.69) hdca + (0.04) hdcea + (0.02) ocdca + (0.03) ocdcea + (0.06) ocdcte + (0.03) ocdcya + (0.13) ttdca	Phospholipid Metabolism
( STM2083 or STM2104 )	( RfbK ) or ( CpsG )	PMANM	phosphomannomutase	[c] : man1p <==> man6p	Alternate Carbon Metabolism
		PMDPHT	pyrimidine phosphatase	[c] : 5aprbu + h2o --> 4r5au + pi	Cofactor and Prosthetic Group Biosynthesis
STM2146	ThiDec	PMPK	phosphomethylpyrimidine kinase	[c] : 4ampm + atp --> 2mahmp + adp	Cofactor and Prosthetic Group Biosynthesis
STM0051	RihC	PNS1	purine nucleosidase (adenosine)	[c] : adn + h2o --> ade + rib-D	Nucleotide Salvage Pathways
STM0051	RihC	PNS3	purine nucleosidase (inosine)	[c] : h2o + ins --> hxan + rib-D	Nucleotide Salvage Pathways
STM0051	RihC	PNS4	purine nucleosidase (xanthosine)	[c] : h2o + xtsn --> rib-D + xan	Nucleotide Salvage Pathways
STM4139	CoaA	PNTK	pantothenate kinase	[c] : atp + pnto-R --> 4ppan + adp + h	Cofactor and Prosthetic Group Biosynthesis
STM3382	PanF	PNTOt4	Pantothenate sodium symporter	na1[e] + pnto-R[e] --> na1[c] + pnto-R[c]	Transport
STM0935	PoxB	POX	pyruvate oxidase	[c] : h2o + pyr + ubq8 --> ac + co2 + ubq8h2	Oxidative phosphorylation
STM4414	Ppa	PPA	inorganic diphosphatase	[c] : h2o + ppi --> h + (2) pi	Anaplerotic reactions
( STM3242 or STM2337 or STM2057 )	( TdcD ) or ( AckA ) or ( PduW )	PPAK	Propionate kinase	[c] : adp + ppap <==> atp + ppa	Alternate Carbon Metabolism
STM0372	HemBec	PPBNGS	porphobilinogen synthase	[c] : (2) 5aop --> h + (2) h2o + ppbng	Cofactor and Prosthetic Group Biosynthesis
STM4119	Ppc	PPC	phosphoenolpyruvate carboxylase	[c] : co2 + h2o + pep --> h + oaa + pi	Anaplerotic reactions
STM3730	Dfp	PPCDC	phosphopantothenoylcysteine decarboxylase	[c] : 4ppcys + h --> co2 + pan4p	Cofactor and Prosthetic Group Biosynthesis
STM3500	Pck	PPCK	phosphoenolpyruvate carboxykinase	[c] : atp + oaa --> adp + co2 + pep	Anaplerotic reactions
STM3118	YgfH	PPCSCT	Propanoyl-CoA: succinate CoA-transferase	[c] : ppcoa + succ --> ppa + succoa	Alternate Carbon Metabolism
( STM2040 and STM2041 and STM2042 )	PduCDE	PPDD	Propanediol dehydratase	[c] : 12ppd-S --> h2o + ppal	Alternate Carbon Metabolism
STM3742	SpoT	PPGPP	PpGpp phosphohydrolase	[c] : gdpdp + h2o <==> gdp + ppi	Nucleotide Salvage Pathways
STM2501	Ppk	PPIK	polyphosphate kinase	[c] : atp + ppi --> adp + pppi	Other
STM4569	DeoB	PPM	phosphopentomutase	[c] : r1p <==> r5p	Alternate Carbon Metabolism
STM4569	DeoB	PPM2	phosphopentomutase (deoxyribose)	[c] : 2dr1p <==> 2dr5p	Alternate Carbon Metabolism
STM3730	Dfp	PPNCL2	phosphopantothenate-cysteine ligase	[c] : 4ppan + ctp + cys-L --> 4ppcys + cmp + h + ppi	Cofactor and Prosthetic Group Biosynthesis
STM2669	TyrAec	PPND	prephenate dehydrogenase	[c] : nad + pphn --> 34hpp + co2 + nadh	Tyrosine, Tryptophan, and Phenylalanine Metabolism
STM2667	PheA	PPNDH	prephenate dehydratase	[c] : h + pphn --> co2 + h2o + phpyr	Tyrosine, Tryptophan, and Phenylalanine Metabolism
STM3987	HemG	PPPGO	protoporphyrinogen oxidase	[c] : (1.5) o2 + pppg9 --> (3) h2o + ppp9	Cofactor and Prosthetic Group Biosynthesis
STM2554	HcaT	PPPNt2	3-phenylpropionate transport via proton symport, reversible	h[e] + pppn[e] <==> h[c] + pppn[c]	Putative Transporters
STM1349	Ppsa	PPS	phosphoenolpyruvate synthase	[c] : atp + h2o + pyr --> amp + (2) h + pep + pi	Putative Transporters
		PPTGS_ST	Peptidoglycan subunit synthesis	[c] : uaagmda --> h + peptido_ST + udcpdp	Cell Envelope Biosynthesis
STM4175	PurDec	PRAGSr	phosphoribosylglycinamide synthase	[c] : atp + gly + pram <==> adp + gar + h + pi	Cofactor and Prosthetic Group Biosynthesis
STM2499	PurM	PRAIS	phosphoribosylaminoimidazole synthetase	[c] : atp + fpram --> adp + air + h + pi	Purine and Pyrimidine Biosynthesis
STM1725	TrpCec	PRAIi	phosphoribosylanthranilate isomerase (irreversible)	[c] : pran --> 2cpr5p	Tyrosine, Tryptophan, and Phenylalanine Metabolism
STM2078	HisI	PRAMPC	phosphoribosyl-AMP cyclohydrolase	[c] : h + h2o + prbamp --> prfp	Histidine Metabolism
STM2487	PurC	PRASCS	phosphoribosylaminoimidazolesuccinocarboxamide synthase	[c] : 5aizc + asp-L + atp <==> 25aics + adp + h + pi	Purine and Pyrimidine Biosynthesis
STM2078	HisI	PRATPP	phosphoribosyl-ATP pyrophosphatase	[c] : h2o + prbatp --> h + ppi + prbamp	Histidine Metabolism
STM2565	PurL	PRFGS	phosphoribosylformylglycinamidine synthase	[c] : atp + fgam + gln-L + h2o --> adp + fpram + glu-L + (2) h + pi	Purine and Pyrimidine Biosynthesis
STM2076	HisA	PRMICIi	1-(5-phosphoribosyl)-5-[(5-phosphoribosylamino)methylideneamino)imidazole-4-carboxamide isomerase (irreversible)	[c] : prfp --> prlp	Histidine Metabolism
STM1124	PutAec	PRO1z	proline oxidase	[c] : fad + pro-L --> 1pyr5c + fadh2 + h	Arginine and Proline Metabolism
STM0242	ProS	PROTRS	Prolyl-tRNA synthetase	[c] : atp + pro-L + trnapro --> amp + ppi + protrna	Arginine and Proline Metabolism
( STM2809 and STM2810 and STM2811 )	( ProVec and ProW and ProX )	PROabc	L-proline transport via ABC system	atp[c] + h2o[c] + pro-L[e] --> adp[c] + h[c] + pi[c] + pro-L[c]	Putative Transporters
STM4290	ProPec	PROt2	L-proline transport in via proton symport	h[e] + pro-L[e] --> h[c] + pro-L[c]	Transport
STM1125	PutPec	PROt4	Na+/Proline-L symporter	na1[e] + pro-L[e] --> na1[c] + pro-L[c]	Transport
STM1780	PrsA	PRPPS	phosphoribosylpyrophosphate synthetase	[c] : atp + r5p <==> amp + h + prpp	Histidine Metabolism
STM0978	AroA	PSCVT	3-phosphoshikimate 1-carboxyvinyltransferase	[c] : pep + skm5p <==> 3psme + pi	Tyrosine, Tryptophan, and Phenylalanine Metabolism
STM4348	Psd	PSD2_ST	Phosphatidylserine decarboxylase (S. typhimurium)	[c] : h + (0.02) ps2_ST --> co2 + (0.02) pe2_ST	Phospholipid Metabolism
STM0977	SerC	PSERT	phosphoserine transaminase	[c] : 3php + glu-L --> akg + pser-L	Cofactor and Prosthetic Group Biosynthesis
STM4578	SerB	PSP_L	phosphoserine phosphatase (L-serine)	[c] : h2o + pser-L --> pi + ser-L	Glycine and Serine Metabolism
STM2652	PssA	PSSA2_ST	Phosphatidylserine syntase (S. typhimurium)	[c] : (0.02) cdpdag2_ST + ser-L <==> cmp + h + (0.02) ps2_ST	Phospholipid Metabolism
( STM2662 or STM1187 )	( RluD ) or ( RluC )	PSUDS	pseudouridylate synthase	[c] : r5p + ura --> h2o + psd5p	Nucleotide Salvage Pathways
STM2338	Pta	PTA2r	Phosphate acetyltransferase	[c] : pi + ppcoa <==> coa + ppap	Alternate Carbon Metabolism
( STM2466 or STM2338 )	( EutD ) or ( Pta )	PTAr	phosphotransacetylase	[c] : accoa + pi <==> actp + coa	Alternate Carbon Metabolism
STM2949	PtpS	PTHPS	6-pyruvoyltetrahydropterin synthase	[c] : ahdt --> 6pthp + pppi	Pyruvate metabolism
STM3725	CoaD	PTPATi	pantetheine-phosphate adenylyltransferase	[c] : atp + h + pan4p --> dpcoa + ppi	Cofactor and Prosthetic Group Biosynthesis
STM0700	PotEec	PTRCORNt7	putrescine/ornithine antiporter	orn-L[c] + ptrc[e] <==> orn-L[e] + ptrc[c]	Transport
STM3218	PuuT	PTRCTA	Putrescine Transaminase	[c] : akg + ptrc --> 4abutn + glu-L	Arginine and Proline Metabolism
( ( STM1226 and STM1225 and STM1223 and STM1222 ) or ( STM0877 and STM0878 and STM0879 and STM0880 ) )	( PotA and PotB and PotC and PotDec ) or ( PotF and PotG and PotH and PotI )	PTRCabc	putrescine transport via ABC system	atp[c] + h2o[c] + ptrc[e] --> adp[c] + h[c] + pi[c] + ptrc[c]	Transport
STM0700	PotEec	PTRCt2	putrescine transport in via proton symport, reversible	h[e] + ptrc[e] <==> h[c] + ptrc[c]	Transport
STM4570	DeoD	PUNP1	purine-nucleoside phosphorylase (Adenosine)	[c] : adn + pi <==> ade + r1p	Nucleotide Salvage Pathways
STM4570	DeoD	PUNP2	purine-nucleoside phosphorylase (Deoxyadenosine)	[c] : dad-2 + pi <==> 2dr1p + ade	Nucleotide Salvage Pathways
STM4570	DeoD	PUNP3	purine-nucleoside phosphorylase (Guanosine)	[c] : gsn + pi <==> gua + r1p	Nucleotide Salvage Pathways
STM4570	DeoD	PUNP4	purine-nucleoside phosphorylase (Deoxyguanosine)	[c] : dgsn + pi <==> 2dr1p + gua	Nucleotide Salvage Pathways
STM4570	DeoD	PUNP5	purine-nucleoside phosphorylase (Inosine)	[c] : ins + pi <==> hxan + r1p	Nucleotide Salvage Pathways
STM4570	DeoD	PUNP6	purine-nucleoside phosphorylase (Deoxyinosine)	[c] : din + pi <==> 2dr1p + hxan	Nucleotide Salvage Pathways
STM1448	PdxHec	PYAM5PO	pyridoxamine-phosphate oxidase	[c] : h2o + o2 + pyam5p --> h2o2 + nh4 + pydx5p	Cofactor and Prosthetic Group Biosynthesis
STM2435	PdxK	PYDAMK	pyridoxal kinase (Pyridoxamine)	[c] : atp + pydam --> adp + h + pyam5p	Cofactor and Prosthetic Group Biosynthesis
		PYDAMP	pyridoxamine phosphate phosphatase	[c] : h2o + pyam5p --> pi + pydam	Cofactor and Prosthetic Group Biosynthesis
( STM2435 or STM1450 )	( PdxK ) or ( PdxYec )	PYDXK	pyridoxal kinase (Pyridoxal)	[c] : atp + pydx --> adp + (2) h + pydx5p	Cofactor and Prosthetic Group Biosynthesis
STM2435	PdxK	PYDXNK	pyridoxal kinase (Pyridoxine)	[c] : atp + pydxn --> adp + h + pdx5p	Cofactor and Prosthetic Group Biosynthesis
		PYDXPP	Pyridoxal 5-phosphate phosphatase	[c] : h + h2o + pydx5p --> pi + pydx	Cofactor and Prosthetic Group Biosynthesis
( STM1378 or STM1888 )	( Pykf ) or ( Pyka )	PYK	pyruvate kinase	[c] : adp + h + pep --> atp + pyr	Glycolysis/Gluconeogenesis
STM3968	Udp	PYNP2	pyrimidine-nucleoside phosphorylase (uracil)	[c] : pi + uri <==> r1p + ura	Nucleotide Salvage Pathways
( STM0051 or STM0661 )	( RihC ) or ( RihA )	PYRNS1	pyrimidine nucleosidase (uridine)	[c] : h2o + uri --> rib-D + ura	Nucleotide Salvage Pathways
STM0661	RihA	PYRNS2	pyrimidine nucleosidase (Cytidine)	[c] : cytd + h2o --> csn + rib-D	Nucleotide Salvage Pathways
		PYRt2	pyruvate reversible transport via proton symport	h[e] + pyr[e] <==> h[c] + pyr[c]	Transport
STM0756	NadA	QULNS	quinolinate synthase	[c] : dhap + iasp --> (2) h2o + pi + quln	Cofactor and Prosthetic Group Biosynthesis
STM0045	RibFec	RBFK	riboflavin kinase	[c] : atp + ribflv --> adp + fmn + h	Cofactor and Prosthetic Group Biosynthesis
STM1426	RibEec	RBFSa	riboflavin synthase	[c] : 4r5au + db4p --> dmlz + (2) h2o + pi	Cofactor and Prosthetic Group Biosynthesis
STM0417	RibH	RBFSb	riboflavin synthase	[c] : (2) dmlz --> 4r5au + ribflv	Cofactor and Prosthetic Group Biosynthesis
( STM3793 or STM3885 )	( DeoK ) or ( RbsK )	RBK	ribokinase	[c] : atp + rib-D --> adp + h + r5p	Alternate Carbon Metabolism
STM0103	AraB	RBLK1	L-ribulokinase (L-ribulose)	[c] : atp + rbl-L --> adp + h + ru5p-L	Alternate Carbon Metabolism
( STM0101 or STM3677 or STM4388 )	( AraD ) or ( SgbE ) or ( SgaE )	RBP4E	L-ribulose-phosphate 4-epimerase	[c] : ru5p-L <==> xu5p-D	Alternate Carbon Metabolism
STM0643	PhpB	RBZP	alpha-ribazole-5-phosphatase	[c] : 5prdmbz + h2o --> pi + rdmbzi	Cofactor and Prosthetic Group Biosynthesis
STM2817	LuxS	RHCCE	S-ribosylhomocysteine cleavage enzyme	[c] : rhcys --> dhptd + hcys-L	Methionine Metabolism
( STM3882 and STM3884 and STM3883 and STM3881 )	( RbsA and RbsB and RbsC and RbsDec )	RIBabc	D-ribose transport via ABC system	atp[c] + h2o[c] + rib-D[e] --> adp[c] + h[c] + pi[c] + rib-D[c]	Transport
STM4046	RhaA	RMI	L-rhamnose isomerase	[c] : rmn <==> rml	Alternate Carbon Metabolism
STM4047	RhaB	RMK	rhamnulokinase	[c] : atp + rml --> adp + h + rml1p	Alternate Carbon Metabolism
STM4050	RhaT	RMNt	L-rhamnose transport via proton symport	h[e] + rmn[e] --> h[c] + rmn[c]	Transport
STM4045	RhaD	RMPA	Rhamnulose-1-phosphate aldolase	[c] : rml1p <==> dhap + lald-L	Alternate Carbon Metabolism
STM0757	PnuCec	RNAMt	Nicotinamide riboside transport	rnam[e] --> rnam[c]	Transport
( STM2277 and STM2278 )	NrdA	RNDR1	ribonucleoside-diphosphate reductase (ADP)	[c] : adp + trdrd --> dadp + h2o + trdox	Nucleotide Salvage Pathways
( STM2277 and STM2278 )	NrdA	RNDR2	ribonucleoside-diphosphate reductase (GDP)	[c] : gdp + trdrd --> dgdp + h2o + trdox	Nucleotide Salvage Pathways
( ( STM2277 and STM2278 ) or ( STM2807 and STM2808 ) )	( NrdA ) or ( NrdE )	RNDR3	ribonucleoside-diphosphate reductase (CDP)	[c] : cdp + trdrd --> dcdp + h2o + trdox	Nucleotide Salvage Pathways
( STM2277 and STM2278 )	NrdA	RNDR4	ribonucleoside-diphosphate reductase (UDP)	[c] : trdrd + udp --> dudp + h2o + trdox	Nucleotide Salvage Pathways
STM4580	NadR	RNMK	ribosylnicotinamide kinase	[c] : atp + rnam --> adp + h + nmn	Cofactor and Prosthetic Group Biosynthesis
STM4452	NrdD	RNTR1c	ribonucleoside-triphosphate reductase (ATP)	[c] : atp + fldrd --> datp + fldox + h2o	Purine and Pyrimidine Biosynthesis
STM4452	NrdD	RNTR2c	ribonucleoside-triphosphate reductase (GTP)	[c] : fldrd + gtp --> dgtp + fldox + h2o	Purine and Pyrimidine Biosynthesis
STM4452	NrdD	RNTR3c	ribonucleoside-triphosphate reductase (CTP)	[c] : ctp + fldrd --> dctp + fldox + h2o	Purine and Pyrimidine Biosynthesis
STM4452	NrdD	RNTR4c	ribonucleoside-triphosphate reductase (UTP)	[c] : fldrd + utp --> dutp + fldox + h2o	Purine and Pyrimidine Biosynthesis
( STM4080 or STM3483 or STM1617 )	( STM4080 ) or ( Rpeec ) or ( SgcE )	RPE	ribulose 5-phosphate 3-epimerase	[c] : ru5p-D <==> xu5p-D	Pentose Phosphate Cycle
( STM3063 or STM1933 )	( RpiA ) or ( RpiB )	RPI	ribose-5-phosphate isomerase	[c] : r5p <==> ru5p-D	Pentose Phosphate Cycle
STM0310	GmhA	S7PI	sedoheptulose 7-phosphate isomerase	[c] : s7p <==> gmh7p	Cell Envelope Biosynthesis
STM1306	AstB	SADH	Succinylarginine dihydrolase	[c] : (2) h + (2) h2o + sucarg --> co2 + (2) nh4 + sucorn	Arginine and Proline Metabolism
( STM2934 and STM2935 )	CysD	SADT2	sulfate adenylyltransferase	[c] : atp + gtp + h2o + so4 --> aps + gdp + pi + ppi	Cysteine Metabolism
STM2835	SrlD	SBTPD	sorbitol-6-phosphate dehydrogenase	[c] : nad + sbt6p <==> f6p + h + nadh	Alternate Carbon Metabolism
( ( STM2431 and STM2432 and STM2750 and STM2834 and STM2752 ) or ( STM2431 and STM2432 and STM2832 and STM2834 and STM2833 ) )	( PtsH and PtsI and SrlA2 and SrlB and SrlE2 ) or ( PtsH and PtsI and SrlA and SrlB and SrlE )	SBTpts	D-sorbitol transport via PEP:Pyr PTS	pep[c] + sbt-D[e] --> pyr[c] + sbt6p[c]	Transport
		SCYSSL	S-sulfo-L-cysteine sulfite lyase	[c] : (2) gthrd + slcys <==> cys-L + gthox + h + so3	Cysteine Metabolism
STM2483	DapE	SDPDS	succinyl-diaminopimelate desuccinylase	[c] : h2o + sl26da --> 26dap-LL + succ	Threonine and Lysine Metabolism
STM3468	ArgD	SDPTA	succinyldiaminopimelate transaminase	[c] : akg + sl26da <==> glu-L + sl2a6o	Arginine and Proline Metabolism
STM1297	SelD	SELNPS	Selenophosphate synthase	[c] : atp + h2o + seln --> amp + pi + selnp	Unassigned
STM0588	EntF	SERAS	(L-seryl)adenylate synthase	[c] : atp + h + ser-L <==> ppi + seramp	Cofactor and Prosthetic Group Biosynthesis
STM3699	CysE	SERAT	serine O-acetyltransferase	[c] : accoa + ser-L <==> acser + coa	Cysteine Metabolism
STM3802	DsdA	SERD_D	D-serine deaminase	[c] : ser-D --> nh4 + pyr	Glycine and Serine Metabolism
( STM3240 or STM2196 or STM1826 or STM2971 )	( TdcG ) or ( STM2196 ) or ( SdaAec ) or ( SdaB )	SERD_L	L-serine deaminase	[c] : ser-L --> nh4 + pyr	Glycine and Serine Metabolism
STM0963	SerS	SERTRS	Seryl-tRNA synthetase	[c] : atp + ser-L + trnaser --> amp + ppi + sertrna	Glycine and Serine Metabolism
STM4398	CycAec	SER_Dt6i	D-serine transport in/out via proton symport	h[e] + ser-D[e] --> h[c] + ser-D[c]	Transport
( STM3243 or STM2970 )	( TdcC ) or ( SdaC )	SERt2	L-serine transport in via proton symport	h[e] + ser-L[e] --> h[c] + ser-L[c]	Transport
STM3225	SstT	SERt4	L-serine via sodium symport	na1[e] + ser-L[e] --> na1[c] + ser-L[c]	Transport
STM2194	YeiG	SFGTH	S-Formylglutathione hydralase	[c] : fglut-S + h2o <==> for + gthrd + h	Unassigned
STM1307	AstE	SGDS	Succinylglutamate desuccinylase	[c] : h2o + sucglu --> glu-L + succ	Arginine and Proline Metabolism
STM1305	AstD	SGSAD	Succinylglutamic semialdehyde dehydrogenase	[c] : h2o + nad + sucgsa --> (2) h + nadh + sucglu	Arginine and Proline Metabolism
STM2309	MenD	SHCHCS2	2-succinyl-6-hydroxy-2,4-cyclohexadiene 1-carboxylate synthase	[c] : ichor + ssaltpp --> 2shchc + h + pyr + thmpp	Cofactor and Prosthetic Group Biosynthesis
STM3477	CysG	SHCHD2	sirohydrochlorin dehydrogenase (NAD)	[c] : nad + shcl --> (2) h + nadh + srch	Cofactor and Prosthetic Group Biosynthesis
STM3477	CysG	SHCHF	sirohydrochlorin ferrochetalase	[c] : fe2 + srch --> (2) h + sheme	Cofactor and Prosthetic Group Biosynthesis
( STM3401 or STM1359 or STM3859 )	( AroEec ) or ( YdiB ) or ( STM3859 )	SHK3D	shikimate dehydrogenase	[c] : 3dhsk + h + nadph <==> nadp + skm	Tyrosine, Tryptophan, and Phenylalanine Metabolism
( STM3487 or STM0388 )	( AroK ) or ( AroL )	SHKK	shikimate kinase	[c] : atp + skm --> adp + h + skm5p	Tyrosine, Tryptophan, and Phenylalanine Metabolism
STM4100	MetB	SHSL1	O-succinylhomoserine lyase (L-cysteine)	[c] : cys-L + suchms --> cysth-L + h + succ	Methionine Metabolism
STM2440	CysM	SLCYSS	O-acetyl-L-serine sulfhydrylase	[c] : acser + tsul --> ac + slcys	Cysteine Metabolism
		SO3t6	sulfate transport in/out via proton symport	h[e] + so3[e] <==> h[c] + so3[c]	Transport
STM1781	SulP	SO4t2	sulfate transport in via proton symport	h[e] + so4[e] --> h[c] + so4[c]	Transport
( STM4055 or STM1431 )	( SodA ) or ( SodB )	SOD	superoxide dismutase	[c] : (2) h + (2) o2- --> h2o2 + o2	Unassigned
( STM1440 or STM1044 )	( SodC ) or ( SodC2 )	SODe	superoxide dismutase, extracellular	[e] : (2) h + (2) o2- --> h2o2 + o2	Unassigned
STM1303	AstC	SOTA	Succinylornithine transaminase	[c] : akg + sucorn --> glu-L + sucgsa	Arginine and Proline Metabolism
STM1502	SpeG	SPMDAT1	Spermidine acetyltransferase	[c] : accoa + spmd --> N1aspmd + coa + h	Arginine and Proline Metabolism
STM1502	SpeG	SPMDAT2	Spermidine acetyltransferase (N8)	[c] : accoa + spmd --> N8aspmd + coa + h	Arginine and Proline Metabolism
( STM1226 and STM1225 and STM1223 and STM1222 )	( PotA and PotB and PotC and PotDec )	SPMDabc	spermidine transport via ABC system	atp[c] + h2o[c] + spmd[e] --> adp[c] + h[c] + pi[c] + spmd[c]	Transport
STM0166	SpeE	SPMS	spermidine synthase	[c] : ametam + ptrc --> 5mta + h + spmd	Arginine and Proline Metabolism
		SPONT1	3-amino-2-oxopropyl phophate synthatse, Spontaneous Reaction	[c] : amopbut-L + h --> aopp + co2	Cofactor and Prosthetic Group Biosynthesis
( STM2025 or STM3477 )	( CbiK ) or ( CysG )	SRCHCC	dihydrosirohydrochlorin cobaltochelatase	[c] : cobalt2 + shcl <==> copre2 + (3) h	Cofactor and Prosthetic Group Biosynthesis
STM2791	GabD	SSALy	succinate-semialdehyde dehydrogenase (NADP)	[c] : h2o + nadp + sucsal --> (2) h + nadph + succ	Arginine and Proline Metabolism
STM2305	MenE	SUCBZL	o-succinylbenzoate-CoA ligase	[c] : atp + coa + sucbz --> amp + ppi + sbzcoa	Cofactor and Prosthetic Group Biosynthesis
STM2306	MenC	SUCBZS	O-succinylbenzoate-CoA synthase	[c] : 2shchc --> h2o + sucbz	Cofactor and Prosthetic Group Biosynthesis
STM3614	DctA	SUCCt2_2	succinate transport via proton symport (2 H)	(2) h[e] + succ[e] --> (2) h[c] + succ[c]	Transport
( STM4325 or STM4301 or STM3599 )	( DcuA ) or ( DcuB ) or ( DcuB2 )	SUCCt2_3	Succintate transport via proton symport (3 H)	(3) h[e] + succ[e] --> (3) h[c] + succ[c]	Transport
STM0627	DcuC	SUCCt2b	Succinate efflux via proton symport	h[c] + succ[c] --> h[e] + succ[e]	Transport
( STM0732 and STM0733 and STM0734 and STM0735 )	Sdh	SUCD1i	succinate dehydrogenase	[c] : fad + succ --> fadh2 + fum	Citrate Cycle (TCA)
( STM0732 and STM0733 and STM0734 and STM0735 )	Sdh	SUCD4	succinate dehyrdogenase	[c] : fadh2 + ubq8 <==> fad + ubq8h2	Citrate Cycle (TCA)
( STM3599 or STM0627 or STM4325 or STM4301 )	( DcuB2 ) or ( DcuC ) or ( DcuA ) or ( DcuB )	SUCFUMtdc	dicarboyxlic acid transporter (succinate:fumarate)	fum[e] + succ[c] <==> fum[c] + succ[e]	Transport
( STM0738 and STM0739 )	SucC	SUCOAS	succinyl-CoA synthetase (ADP-forming)	[c] : atp + coa + succ <==> adp + pi + succoa	Citrate Cycle (TCA)
( STM2947 and STM2948 )	CysIJ	SULRi	sulfite reductase (NADPH2)	[c] : (4) h + (3) nadph + so3 --> (3) h2o + h2s + (3) nadp	Cysteine Metabolism
( STM2548 and STM2549 and STM2550 )	Asr	SULRix	sulfite reductase (NADH)	[c] : (4) h + (3) nadh + so3 --> (3) h2o + h2s + (3) nad	Cysteine Metabolism
( ( STM2441 and STM2443 and STM2442 and STM4063 ) or ( STM2441 and STM2444 and STM2443 and STM2442 ) )	( CysAst and CysU and CysW and Sbp ) or ( CysAst and CysP and CysU and CysW )	SULabc	sulfate transport via ABC system	atp[c] + h2o[c] + so4[e] --> adp[c] + h[c] + pi[c] + so4[c]	Transport
( STM0007 or STM2473 )	( TalB ) or ( TalA )	TAL	transaldolase	[c] : g3p + s7p <==> e4p + f6p	Pentose Phosphate Cycle
( STM3354 and STM3355 )	TtdAB	TARTD	L(+)-tartrate dehydratase	[c] : tartr-L --> h2o + oaa	Alternate Carbon Metabolism
		TARTRDt4	Na:D-Tartrate symport	na1[e] + tartr-D[e] --> na1[c] + tartr-D[c]	Transport
		TARTRLt4	Na:L-Tartrate symport	na1[e] + tartr-L[e] --> na1[c] + tartr-L[c]	Transport
( STM0690 and STM0691 )	TcuAB	TCBO	Tricarballylate oxidase	[c] : tcb + ubq8 --> acon-C + ubq8h2	Alternate Carbon Metabolism
STM0689	TcuC	TCBt2	tricarballylate transport in via proton symport	h[e] + tcb[e] --> h[c] + tcb[c]	Transport
STM3924	WecD	TDPADGAT	dTDP-4-amino-4,6-dideoxy-D-glucose acetyltransferase	[c] : accoa + dtdp4addg --> coa + dtdp4aaddg + h	Cell Envelope Biosynthesis
STM3925	WecE	TDPAGTA	dTDP-4-amino-4,6-dideoxy-D-glucose transaminase	[c] : dtdpddg + glu-L --> akg + dtdp4addg	Cell Envelope Biosynthesis
STM2094	RfbC	TDPDREi	dTDP-4-dehydrorhamnose 3,5-epimerase	[c] : dtdpddg --> dtdpddm	Cell Envelope Biosynthesis
STM2096	RfbD	TDPDRR	dTDP-4-dehydrorhamnose reductase	[c] : dtdprmn + nadp <==> dtdpddm + h + nadph	Cell Envelope Biosynthesis
( STM3922 or STM2097 )	( RffG ) or ( RfbB )	TDPGDH	dTDPglucose 4,6-dehydratase	[c] : dtdpglc --> dtdpddg + h2o	Cell Envelope Biosynthesis
STM0985	LpxK	TDSK	Tetraacyldisaccharide 4'kinase	[c] : atp + lipidAds --> adp + h + lipidA	Cell Envelope Biosynthesis
STM3253	GatY	TGBPA	Tagatose-bisphosphate aldolase	[c] : tagdp-D <==> dhap + g3p	Alternate Carbon Metabolism
( STM1479 and STM1480 )	Pnt	THD2	NAD(P) transhydrogenase	(2) h[e] + nadh[c] + nadp[c] --> (2) h[c] + nad[c] + nadph[c]	Oxidative phosphorylation
( ( STM1479 and STM1480 ) or STM4126 )	( Pnt ) or ( SthA )	THD5	NAD transhydrogenase	[c] : nad + nadph --> nadh + nadp	Oxidative phosphorylation
STM1682	Tpx	THDPO	thiol peroxidase	[c] : h2o2 + trdrd --> (2) h2o + trdox	Oxidative phosphorylation
STM0213	DapD	THDPS	tetrahydropicolinate succinylase	[c] : h2o + succoa + thdp --> coa + sl2a6o	Threonine and Lysine Metabolism
( STM2421 or STM3113 or STM2409 )	( XapB ) or ( NupG ) or ( NupCec )	THMDt2	thymidine transport in via proton symport	h[e] + thymd[e] --> h[c] + thymd[c]	Transport
( STM0108 and STM0107 and STM0106 )	( SfuA and SfuB and SfuC )	THMabc	thiamine transport via ABC system	atp[c] + h2o[c] + thm[e] --> adp[c] + h[c] + pi[c] + thm[c]	Transport
( STM0091 or STM0163 )	( PdxA2 ) or ( PdxA )	THPDH	NAD-dependent threonine 4-phosphate dehydrogenase	[c] : nad + phthr --> amopbut-L + h + nadh	Transport
( STM0934 or STM2555 )	( LtaA ) or ( GlyA )	THRA	threonine aldolase	[c] : thr-L <==> acald + gly	Threonine and Lysine Metabolism
STM3708	Tdh	THRD	L-threonine dehydrogenase (w/ AOBUTDs)	[c] : nad + thr-L --> 2aobut + h + nadh	Glycine and Serine Metabolism
( STM3905 or STM3244 )	( IlvA ) or ( TdcB )	THRD_L	L-threonine deaminase	[c] : thr-L --> 2obut + nh4	Valine, leucine, and isoleucine metabolism
STM0644	STM0644	THRPD	threonine-phosphate decarboxylase	[c] : h + thrp --> applp + co2	Cofactor and Prosthetic Group Biosynthesis
		THRPS	threonine-phosphate synthase	[c] : atp + thr-L --> adp + h + thrp	Cofactor and Prosthetic Group Biosynthesis
STM0004	ThrC	THRS	threonine synthase	[c] : h2o + phom --> pi + thr-L	Cofactor and Prosthetic Group Biosynthesis
STM1333	ThrS	THRTRS	Threonyl-tRNA synthetase	[c] : atp + thr-L + trnathr --> amp + ppi + thrtrna	Threonine and Lysine Metabolism
( STM3560 and STM3561 and STM3563 and STM3567 and STM3562 )	( LivF and LivG and LivH and LivJ and LivM )	THRabc	L-threonine transport via ABC system	atp[c] + h2o[c] + thr-L[e] --> adp[c] + h[c] + pi[c] + thr-L[c]	Transport
STM3243	TdcC	THRt2	L-threonine transport in via proton symport	h[e] + thr-L[e] --> h[c] + thr-L[c]	Transport
STM3225	SstT	THRt4	L-threonine via sodium symport	na1[e] + thr-L[e] --> na1[c] + thr-L[c]	Transport
		THYMt7	Thymine secretion	thym[c] --> thym[e]	Transport
( STM2543 and STM4162 and ( STM4159 and STM4160 ) and STM0425 and STM4161 )	( IscS and ThiFec and ThiGH and ThiI and ThiS )	THZPSN	thiazole phosphate synthesis	[c] : atp + cys-L + dxyl5p + tyr-L --> 4hba + 4mpetz + ala-L + amp + co2 + h + h2o + ppi	Cofactor and Prosthetic Group Biosynthesis
( STM3076 or STM2341 or STM2340 or STM2474 )	( TktA ) or ( STM2341 ) or ( STM2340 ) or ( TktB )	TKT1	transketolase	[c] : r5p + xu5p-D <==> g3p + s7p	Pentose Phosphate Cycle
( STM2340 or STM2341 or STM3076 or STM2474 )	( STM2340 ) or ( STM2341 ) or ( TktA ) or ( TktB )	TKT2	transketolase	[c] : e4p + xu5p-D <==> f6p + g3p	Pentose Phosphate Cycle
( ( STM0964 and STM0965 and STM0966 ) or ( STM3822 and STM3823 ) )	( DmsABC ) or ( TorA and TorC )	TMAOR1e	Trimethylamine N-oxide reductase (menaquinol 8)	h[e] + mql8[c] + tmao[e] --> h2o[e] + mqn8[c] + tma[e]	Oxidative phosphorylation
( ( STM0964 and STM0965 and STM0966 ) or ( STM3822 and STM3823 ) )	( DmsABC ) or ( TorA and TorC )	TMAOR2e	Trimethylamine N-oxide reductase (demethylmenaquinol 8)	2dmmql8[c] + h[e] + tmao[e] --> 2dmmq8[c] + h2o[e] + tma[e]	Oxidative phosphorylation
STM1750	Tdk	TMDK1	thymidine kinase (ATP:thymidine)	[c] : atp + thymd --> adp + dtmp + h	Nucleotide Salvage Pathways
STM4568	DeoA	TMDPP	thymidine phosphorylase	[c] : pi + thymd <==> 2dr1p + thym	Nucleotide Salvage Pathways
STM3001	ThyA	TMDS	thymidylate synthase	[c] : dump + mlthf --> dhf + dtmp	Nucleotide Salvage Pathways
STM1208	ThiK	TMKr	thiamine kinase	[c] : atp + thm <==> adp + h + thmmp	Cofactor and Prosthetic Group Biosynthesis
STM0419	ThiL	TMPKr	thiamine-phosphate kinase	[c] : atp + thmmp <==> adp + thmpp	Cofactor and Prosthetic Group Biosynthesis
STM4163	ThiE	TMPPP	thiamine-phosphate diphosphorylase	[c] : 2mahmp + 4mpetz + h --> ppi + thmmp	Cofactor and Prosthetic Group Biosynthesis
STM4081	Tpi	TPI	triose-phosphate isomerase	[c] : dhap <==> g3p	Glycolysis/Gluconeogenesis
STM2391	FadL	TRDCAt2	Fatty acid (tridecanoate) transport by proton symport	h[e] + trdca[e] --> h[c] + trdca[c]	Transport
STM0958	TrxB	TRDR	thioredoxin reductase (NADPH)	[c] : h + nadph + trdox --> nadp + trdrd	Oxidative phosphorylation
STM4453	TreC	TRE6PH	trehalose-6-phosphate hydrolase	[c] : h2o + tre6p --> g6p + glc-D	Alternate Carbon Metabolism
STM1929	OtsB	TRE6PP	trehalose-phosphatase	[c] : h2o + tre6p --> pi + tre	Alternate Carbon Metabolism
STM1928	OtsA	TRE6PS	alpha,alpha-trehalose-phosphate synthase (UDP-forming)	[c] : g6p + udpg --> h + tre6p + udp	Alternate Carbon Metabolism
STM3603	TreF	TREH	alpha,alpha-trehalase	[c] : h2o + tre --> (2) glc-D	Alternate Carbon Metabolism
STM1796	TreA	TREHe	alpha,alpha-trehalase	[e] : h2o + tre --> (2) glc-D	Alternate Carbon Metabolism
STM1057	PepN	TRIA	membrane alanyl aminopeptidase	[c] : cgly + h2o <==> cys-L + gly	Amino acids and related molecules
STM3161	MetC	TRPAS1	Tryptophanase (L-cysteine)	[c] : cys-L + h2o --> h + h2s + nh4 + pyr	Cysteine Metabolism
( STM1726 and STM1727 )	TrpA	TRPS2	tryptophan synthase (indole)	[c] : indole + ser-L --> h2o + trp-L	Tyrosine, Tryptophan, and Phenylalanine Metabolism
( STM1726 and STM1727 )	TrpA	TRPS3	tryptophan synthase (indoleglycerol phosphate)	[c] : 3ig3p --> g3p + indole	Tyrosine, Tryptophan, and Phenylalanine Metabolism
STM3481	TrpS	TRPTRS	Tryptophanyl-tRNA synthetase	[c] : atp + trnatrp + trp-L --> amp + ppi + trptrna	Tyrosine, Tryptophan, and Phenylalanine Metabolism
( STM0150 or STM3279 )	( AroP ) or ( Mtr )	TRPt2	L-tryptophan transport in via proton symport	h[e] + trp-L[e] --> h[c] + trp-L[c]	Transport
( STM2063 and STM2064 and STM2065 )	PhsABC	TSULR1e	Thiosulfate Reductase	mql8[c] + tsul[e] --> h[e] + h2s[e] + mqn8[c] + so3[e]	Oxidative Phosphorylation
( STM2063 and STM2064 and STM2065 )	PhsABC	TSULR2e	Thiosulfate Reductase	2dmmql8[c] + tsul[e] --> 2dmmq8[c] + h[e] + h2s[e] + so3[e]	Oxidative Phosphorylation
STM3525	GlpE	TSULST	thiosulfate sulfurtransferase	[c] : cyan + tsul --> h + so3 + tcynt	Unassigned
( ( STM2441 and STM2444 and STM2443 and STM2442 ) or ( STM2441 and STM2443 and STM2442 and STM4063 ) )	( CysAst and CysP and CysU and CysW ) or ( CysAst and CysU and CysW and Sbp )	TSULabc	thiosulfate transport via ABC system	atp[c] + h2o[c] + tsul[e] --> adp[c] + h[c] + pi[c] + tsul[c]	Transport
STM2391	FadL	TTDCAt2	Tetradecanoate transport via proton symport	h[e] + ttdca[e] --> h[c] + ttdca[c]	Transport
( STM1383 and STM1384 and STM1385 )	TtrABC	TTONR1e	Trithionate Reductase	mql8[c] + tton[e] --> (2) h[c] + mqn8[c] + so3[e] + tsul[e]	Oxidative Phosphorylation
( STM1383 and STM1384 and STM1385 )	TtrABC	TTONR2e	Trithionate Reductase	tton[e] + ubq8h2[c] --> (2) h[c] + so3[e] + tsul[e] + ubq8[c]	Oxidative Phosphorylation
( STM1383 and STM1384 and STM1385 )	TtrABC	TTTONR1e	Tetrathionate Reductase	mql8[c] + ttton[e] --> (2) h[c] + mqn8[c] + (2) tsul[e]	Oxidative Phosphorylation
( STM1383 and STM1384 and STM1385 )	TtrABC	TTTONR2e	Tetrathionate Reductase	ttton[e] + ubq8h2[c] --> (2) h[c] + (2) tsul[e] + ubq8[c]	Oxidative Phosphorylation
( STM4248 or STM0998 )	( TyrB ) or ( AspC )	TYRTA	tyrosine transaminase	[c] : akg + tyr-L <==> 34hpp + glu-L	Tyrosine, Tryptophan, and Phenylalanine Metabolism
STM1449	TyrS	TYRTRS	Tyrosyl-tRNA synthetase	[c] : atp + trnatyr + tyr-L --> amp + ppi + tyrtrna	Tyrosine, Tryptophan, and Phenylalanine Metabolism
( STM1937 or STM0150 )	( TyrP ) or ( AroP )	TYRt2	L-tyrosine transport in via proton symport	h[e] + tyr-L[e] --> h[c] + tyr-L[c]	Transport
STM0226	LpxD	U23GAAT	UDP-3-O-(3-hydroxymyristoyl)glucosamine acyltransferase	[c] : 3htdACP + u3hga --> ACP + h + u23ga	Cell Envelope Biosynthesis
STM0123	MurEec	UAAGDS	UDP-N-acetylmuramoyl-L-alanyl-D-glutamyl-meso-2,6-diaminopimelate synthetase	[c] : 26dap-M + atp + uamag --> adp + h + pi + ugmd	Cell Envelope Biosynthesis
STM3921	WecC	UACMAMO	UDP-N-acetyl-D-mannosamine oxidoreductase	[c] : h2o + (2) nad + uacmam --> (3) h + (2) nadh + uacmamu	Cell Envelope Biosynthesis
STM3920	WecB	UAG2E	UDP-N-acetylglucosamine 2-epimerase	[c] : uacgam <==> uacmam	Cell Envelope Biosynthesis
STM0228	LpxA	UAGAAT	UDP-N-acetylglucosamine acyltransferase	[c] : 3htdACP + uacgam <==> ACP + u3aga	Cell Envelope Biosynthesis
STM3307	MurA	UAGCVT	UDP-N-acetylglucosamine 1-carboxyvinyltransferase	[c] : pep + uacgam --> pi + uaccg	Cell Envelope Biosynthesis
STM3862	GlmUec	UAGDP	UDP-N-acetylglucosamine diphosphorylase	[c] : acgam1p + h + utp --> ppi + uacgam	Cell Envelope Biosynthesis
STM0128	MurGec	UAGPT3	UDP-N-acetylglucosamine-N-acetylmuramyl-(pentapeptide)pyrophosphoryl-undecaprenol N-acetylglucosamine transferase	[c] : uacgam + uagmda --> h + uaagmda + udp	Cell Envelope Biosynthesis
STM0126	MurD	UAMAGS	UDP-N-acetylmuramoyl-L-alanyl-D-glutamate synthetase	[c] : atp + glu-D + uama --> adp + h + pi + uamag	Cell Envelope Biosynthesis
STM0129	MurC	UAMAS	UDP-N-acetylmuramoyl-L-alanine synthetase	[c] : ala-L + atp + uamr --> adp + h + pi + uama	Cell Envelope Biosynthesis
STM4137	MurB	UAPGR	UDP-N-acetylenolpyruvoylglucosamine reductase	[c] : h + nadph + uaccg --> nadp + uamr	Cell Envelope Biosynthesis
STM2087	RfbV	UDCPAT	Abequosyl transferase	[c] : cdpabe + udcpgrm --> cdp + h + udcpo4	Cell Envelope Biosynthesis
STM3205	BacA	UDCPDP	undecaprenyl-diphosphatase	[c] : h2o + udcpdp --> h + pi + udcpp	Cell Envelope Biosynthesis
STM0221	UppS	UDCPDPS	Undecaprenyl diphosphate synthase	[c] : frdp + (8) ipdp --> (8) ppi + udcpdp	Cofactor and Prosthetic Group Biosynthesis
STM2082	RfbP	UDCPGT	undecaprenol-phosphate galactosephosphotransferase	[c] : udcpp + udpgal --> udcpg + ump	Cell Envelope Biosynthesis
STM2086	RfbU	UDCPMT	mannosyl transferase	[c] : gdpman + udcpgr --> gdp + h + udcpgrm	Cell Envelope Biosynthesis
STM2085	RfbN	UDCPRT	rhamnosyl transferase	[c] : dtdprmn + udcpg --> dtdp + h + udcpgr	Cell Envelope Biosynthesis
STM2298	ArnC	UDPARAT	Undecaprenyl phosphate 4-amino-4-deoxy L-arabinose synthase	[c] : udcpp + udpara4n --> udp + udpara	Cell Envelope Biosynthesis
STM0776	GalE	UDPG4E	UDPglucose 4-epimerase	[c] : udpg <==> udpgal	Alternate Carbon Metabolism
STM0719	Glf	UDPGALM	UDPgalactopyranose mutase	[c] : udpgal --> udpgalfur	Cell Envelope Biosynthesis
STM2080	Ugd	UDPGDi	UDPglucose 6-dehydrogenase	[c] : h2o + (2) nad + udpg --> (3) h + (2) nadh + udpglcur	Cell Envelope Biosynthesis
STM2297	ArnB	UDPKPTA	UDP-4-keto-pyranose transaminase	[c] : glu-L + udpkp --> akg + udpara4n	Cell Envelope Biosynthesis
STM2299	ArnA	UGLCURD	UDP-glucuronic acid decarboxylase	[c] : nad + udpglcur --> co2 + nadh + udpkp	Cell Envelope Biosynthesis
STM0775	GalT	UGLT	UDPglucose--hexose-1-phosphate uridylyltransferase	[c] : gal1p + udpg <==> g1p + udpgal	Alternate Carbon Metabolism
STM0515	AllA	UGLYCH	Ureidoglycolate hydrolase	[c] : (2) h + h2o + urdglyc --> co2 + glx + (2) nh4	Nitrogen
STM0124	MurFec	UGMDDS	UDP-N-acetylmuramoyl-L-alanyl-D-glutamyl-meso-2,6-diaminopimeloyl-D-alanyl-D-alanine synthetase	[c] : alaala + atp + ugmd --> adp + h + pi + ugmda	Cell Envelope Biosynthesis
STM0134	LpxC	UHGADA	UDP-3-0-acyl N-acetylglucosamine deacetylase	[c] : h2o + u3aga --> ac + u3hga	Cell Envelope Biosynthesis
( STM0980 or STM0218 )	( Cmk ) or ( PyrHec )	UMPK	UMP kinase	[c] : atp + ump <==> adp + udp	Nucleotide Salvage Pathways
STM4248	TyrB	UNK3	2-keto-4-methylthiobutyrate transamination	[c] : 2kmb + glu-L --> akg + met-L	Arginine and Proline Metabolism
STM2402	YkrV	UNK4	2-keto-4-methylthiobutyrate transamination	[c] : 2kmb + gln-L + h + nadh --> glu-L + met-L + nad	Arginine and Proline Metabolism
( STM3936 or STM3477 )	( HemX ) or ( CysG )	UPP3MT	uroporphyrinogen methyltransferase	[c] : (2) amet + uppg3 --> (2) ahcys + h + shcl	Cofactor and Prosthetic Group Biosynthesis
STM3937	HemDec	UPP3S	uroporphyrinogen-III synthase	[c] : hmbil --> h2o + uppg3	Cofactor and Prosthetic Group Biosynthesis
STM4167	HemE	UPPDC1	uroporphyrinogen decarboxylase (uroporphyrinogen III)	[c] : (4) h + uppg3 --> (4) co2 + cpppg3	Cofactor and Prosthetic Group Biosynthesis
STM2498	Upp	UPPRT	uracil phosphoribosyltransferase	[c] : prpp + ura --> ppi + ump	Nucleotide Salvage Pathways
STM2497	UraA	URAt2	uracil transport in via proton symport	h[e] + ura[e] --> h[c] + ura[c]	Transport
		URAt7b	uracil secretion	ura[c] --> ura[e]	Transport
STM4087	GlpF	UREAt	Urea transport via facilitate diffusion	urea[e] <==> urea[c]	Transport
STM0528	AllD	URGDH	Ureidoglycolate Dehydrogenase	[c] : nad + urdglyc <==> h + nadh + oxur	Nitrogen
STM0218	PyrHec	URIDK3	uridylate kinase (dUMP)	[c] : atp + dump <==> adp + dudp	Nucleotide Salvage Pathways
STM2122	Udk	URIK2	uridine kinase (GTP:Uridine)	[c] : gtp + uri --> gdp + h + ump	Nucleotide Salvage Pathways
( STM2421 or STM2409 or STM3113 )	( XapB ) or ( NupCec ) or ( NupG )	URIt2	uridine transport in via proton symport	h[e] + uri[e] --> h[c] + uri[c]	Transport
STM0535	LpxH	USHD	UDP-sugar hydrolase	[c] : h2o + u23ga --> (2) h + lipidX + ump	Cell Envelope Biosynthesis
STM3903	IlvE	VALTA	valine transaminase	[c] : akg + val-L <==> 3mob + glu-L	Valine, leucine, and isoleucine metabolism
STM4475	ValS	VALTRS	Valyl-tRNA synthetase	[c] : atp + trnaval + val-L --> amp + ppi + valtrna	Transport
( STM3560 and STM3561 and STM3563 and STM3567 and STM3562 )	( LivF and LivG and LivH and LivJ and LivM )	VALabc	L-valine transport via ABC system	atp[c] + h2o[c] + val-L[e] --> adp[c] + h[c] + pi[c] + val-L[c]	Transport
STM0399	BrnQ	VALt4	L-valine transport in via sodium symport	na1[e] + val-L[e] --> na1[c] + val-L[c]	Transport
STM3665	AvtA	VPAMT	Valine-pyruvate aminotransferase	[c] : 3mob + ala-L --> pyr + val-L	Alanine and Aspartate Metabolism
STM4387	SgaU	X5PL3E	L-xylulose 5-phosphate 3-epimerase	[c] : xu5p-L --> ru5p-L	Alternate Carbon Metabolism
STM3631	STM3631	XANt	xanthine reversible transport	xan[e] <==> xan[c]	Transport
STM3747	YicE	XANt2	xanthine transport in via proton symport	h[e] + xan[e] --> h[c] + xan[c]	Putative Transporters
STM0317	Gpt	XPPT	xanthine phosphoribosyltransferase	[c] : prpp + xan --> ppi + xmp	Nucleotide Salvage Pathways
STM3103	IxpP	XTPASE	XTP pyrophosphatase	[c] : h2o + xtp --> h + ppi + xmp	Nucleotide Metabolism
STM2421	XapB	XTSNt2i	Xanthosine transport via proton symport	h[e] + xtsn[e] --> h[c] + xtsn[c]	Transport
STM3661	XylA	XYLI1	xylose isomerase	[c] : xyl-D <==> xylu-D	Alternate Carbon Metabolism
STM3661	XylA	XYLI2i	xylose isomerase	[c] : fru --> glc-D	Alternate Carbon Metabolism
STM3660	XylB	XYLK	xylulokinase	[c] : atp + xylu-D --> adp + h + xu5p-D	Alternate Carbon Metabolism
STM4418	XylE	XYLt2	D-xylose transport in via proton symport	h[e] + xyl-D[e] --> h[c] + xyl-D[c]	Transport

## Sheet: Metabolites
METABOLITE ABBR	NAME	NEUTRAL FORMULA	CHARGE	KeggID
10fthf	10-Formyltetrahydrofolate	C20H23N7O7	-2	C00234
12dgr2_ST	1,2 diacylglycerol (S. typhimurium)	C1752H3330O250	0
12ppd-S	(S)-Propane-1,2-diol	C3H8O2	0	C02917
13dpg	3-Phospho-D-glyceroyl phosphate	C3H8O10P2	-4	C00236
15dap	1,5-Diaminopentane	C5H14N2	2	C01672
1pyr5c	1-Pyrroline-5-carboxylate	C5H7NO2	-1	C03912
23camp	2',3'-Cyclic AMP	C10H12N5O6P	-1	C02353
23ccmp	2',3'-Cyclic CMP	C9H12N3O7P	-1	C02354
23cgmp	2',3'-Cyclic GMP	C10H12N5O7P	-1	C06194
23cump	2',3'-Cyclic UMP	C9H11N2O8P	-1	C02355
23ddhb	2,3-Dihydro-2,3-dihydroxybenzoate	C7H8O4	-1	C04171
23dhb	2,3-Dihydroxybenzoate	C7H6O4	-1	C00196
23dhba	(2,3-Dihydroxybenzoyl)adenylate	C17H18N5O10P	-1	C04030
23dhdp	2,3-Dihydrodipicolinate	C7H7NO4	-2	C03340
23dhmb	(R)-2,3-Dihydroxy-3-methylbutanoate	C5H10O4	-1	C04272
23dhmp	(R)-2,3-Dihydroxy-3-methylpentanoate	C6H12O4	-1	C06007
23doguln	2,3-Dioxo-L-gulonate	C6H8O7	-1	C04575
24dhhed	2,4-Dihydroxyhept-2-enedioate	C7H10O6	-2
25aics	(S)-2-[5-Amino-1-(5-phospho-D-ribosyl)imidazole-4-carboxamido]succinate	C13H19N4O12P	-4	C04823
25dhpp	2,5-Diamino-6-hydroxy-4-(5'-phosphoribosylamino)-pyrimidine	C9H16N5O8P	-2	C01304
25dkglcn	2,5-diketo-D-gluconate	C6H8O7	-1	C02780
26dap-LL	LL-2,6-Diaminoheptanedioate	C7H14N2O4	0	C00666
26dap-M	meso-2,6-Diaminoheptanedioate	C7H14N2O4	0	C00680
2aeppn	(2-Aminoethyl)phosphonate	C2H8NO3P	-1	C03557
2ahbut	(S)-2-Aceto-2-hydroxybutanoate	C6H10O4	-1	C06006
2ahhmd	2-Amino-4-hydroxy-6-hydroxymethyl-7,8-dihydropteridine diphosphate	C7H11N5O8P2	-3	C04807
2ahhmp	2-Amino-4-hydroxy-6-hydroxymethyl-7,8-dihydropteridine	C7H9N5O2	0	C01300
2aobut	L-2-Amino-3-oxobutanoate	C4H7NO3	0	C03508
2cpr5p	1-(2-Carboxyphenylamino)-1-deoxy-D-ribulose 5-phosphate	C12H16NO9P	-3	C01302
2dda7p	2-Dehydro-3-deoxy-D-arabino-heptonate 7-phosphate	C7H13O10P	-3	C04691
2ddg6p	2-Dehydro-3-deoxy-D-gluconate 6-phosphate	C6H11O9P	-3	C04442
2ddglcn	2-Dehydro-3-deoxy-D-gluconate	C6H10O6	-1	C00204
2dh3dgal	2-Dehydro-3-deoxy-D-galactonate	C6H10O6	-1	C01216
2dh3dgal6p	2-Dehydro-3-deoxy-D-galactonate 6-phosphate	C6H11O9P	-3	C01286
2dhglcn	2-Dehydro-D-gluconate	C6H10O7	-1	C00629
2dhguln	2-Dehydro-L-gulonate	C6H10O7	-1
2dhp	2-Dehydropantoate	C6H10O4	-1	C00966
2dmmq8	2-Demethylmenaquinone 8	C50H70O2	0	C05818
2dmmql8	2-Demethylmenaquinol 8	C50H72O2	0
2dr1p	2-Deoxy-D-ribose 1-phosphate	C5H11O7P	-2	C00672
2dr5p	2-Deoxy-D-ribose 5-phosphate	C5H11O7P	-2	C00673
2h3opp	2-Hydroxy-3-oxopropanoate	C3H4O4	-1	C01146
2hh24dd	2-Hydroxyhepta-2,4-dienedioate	C7H8O5	-2	C05600
2ins	2-Inosose	C6H10O6	0	C00691
2ippm	2-Isopropylmaleate	C7H10O4	-2	C02631
2kmb	2-keto-4-methylthiobutyrate	C5H8O3S	-1	C01180
2mahmp	2-Methyl-4-amino-5-hydroxymethylpyrimidine diphosphate	C6H11N3O7P2	-3	C04752
2mcacn	cis-2-Methylaconitate	C7H8O6	-3	C04225
2mcit	2-Hydroxybutane-1,2,3-tricarboxylate	C7H10O7	-3	C02225
2me4p	2-C-methyl-D-erythritol 4-phosphate	C5H13O7P	-2	C11434
2mecdp	2-C-methyl-D-erythritol 2,4-cyclodiphosphate	C5H12O9P2	-2	C11453
2mop	2-Methyl-3-oxopropanoate	C4H6O3	-1	C00349
2obut	2-Oxobutanoate	C4H6O3	-1	C00109
2oh3d	2-Oxohept-3-ene-1,7-dioate	C7H8O5	-2	C03063
2ohph	2-Octaprenyl-6-hydroxyphenol	C46H70O2	0	C05811
2ombzl	2-Octaprenyl-6-methoxy-1,4-benzoquinol	C47H72O3	0
2omhmbl	2-Octaprenyl-3-methyl-5-hydroxy-6-methoxy-1,4-benzoquinol	C48H74O4	0
2ommbl	2-Octaprenyl-3-methyl-6-methoxy- 1,4-benzoquinol	C48H74O3	0
2omph	2-Octaprenyl-6-methoxyphenol	C47H72O2	0	C05812
2oph	2-Octaprenylphenol	C46H70O	0	C05810
2p4c2me	2-phospho-4-(cytidine 5'-diphospho)-2-C-methyl-D-erythritol	C14H26N3O17P3	-4	C11436
2pg	D-Glycerate 2-phosphate	C3H7O7P	-3	C00631
2pglyc	2-Phosphoglycolate	C2H5O6P	-3	C00988
2shchc	2-Succinyl-6-hydroxy-2,4-cyclohexadiene-1-carboxylate	C11H12O6	-2	C05817
34dhpha	3,4-Dihydroxyphenylacetate	C8H8O4	-1	C01161
34hpp	3-(4-Hydroxyphenyl)pyruvate	C9H8O4	-1	C01179
36dahx	(3S)-3,6-Diaminohexanoate	C6H14N2O2	1	C01142
3amp	3'-AMP	C10H14N5O7P	-2	C01367
3c2hmp	3-Carboxy-2-hydroxy-4-methylpentanoate	C7H12O5	-2	C04411
3c3hmp	3-Carboxy-3-hydroxy-4-methylpentanoate	C7H12O5	-2	C02504
3c4mop	3-Carboxy-4-methyl-2-oxopentanoate	C7H10O5	-2	C04236
3cmp	3'-CMP	C9H14N3O8P	-2	C05822
3dgulnp	3-keto-L-gulonate-6-phosphate	C6H11O10P	-3
3dhguln	3-Dehydro-L-gulonate	C6H10O7	-1	C00618
3dhq	3-Dehydroquinate	C7H10O6	-1	C00944
3dhsk	3-Dehydroshikimate	C7H8O5	-1	C02637
3gmp	Guanosine 3'-phosphate	C10H14N5O8P	-2	C06193
3hmp	3-Hydroxy-2-methylpropanoate	C4H8O3	-1	C01188
3htdACP	(3R)-3-Hydroxytetradecanoyl-[acyl-carrier protein]	C14H27O2X	0	C04688
3ig3p	C'-(3-Indolyl)-glycerol 3-phosphate	C11H14NO6P	-2	C03506
3mob	3-Methyl-2-oxobutanoate	C5H8O3	-1	C00141
3mop	(S)-3-Methyl-2-oxopentanoate	C6H10O3	-1	C00671
3ophb	3-Octaprenyl-4-hydroxybenzoate	C47H70O3	-1	C05809
3pg	3-Phospho-D-glycerate	C3H7O7P	-3	C00197
3php	3-Phosphohydroxypyruvate	C3H5O7P	-3	C03232
3psme	5-O-(1-Carboxyvinyl)-3-phosphoshikimate	C10H13O10P	-4	C01269
3ump	3'-UMP	C9H13N2O9P	-2	C01368
4abut	4-Aminobutanoate	C4H9NO2	0	C00334
4abutn	4-Aminobutanal		1	C00555
4abz	4-Aminobenzoate	C7H7NO2	-1	C00568
4adcho	4-amino-4-deoxychorismate	C10H11NO5	-1	C11355
4ahmmp	4-Amino-5-hydroxymethyl-2-methylpyrimidine	C6H9N3O	0	C01279
4ampm	4-Amino-2-methyl-5-phosphomethylpyrimidine	C6H10N3O4P	-2	C04556
4c2me	4-(cytidine 5'-diphospho)-2-C-methyl-D-erythritol	C14H25N3O14P2	-2	C11435
4hba	4-Hydroxy-benzyl alcohol	C7H8O2	0
4hbz	4-Hydroxybenzoate	C7H6O3	-1	C00156
4hphac	4-Hydroxyphenylacetate	C8H8O3	-1	C00642
4hthr	4-Hydroxy-L-threonine	C4H9NO4	0	C06056
4izp	4-Imidazolone-5-propanoate	C6H8N2O3	-1	C03680
4mhetz	4-Methyl-5-(2-hydroxyethyl)-thiazole		0	C04294
4mop	4-Methyl-2-oxopentanoate	C6H10O3	-1	C00233
4mpetz	4-Methyl-5-(2-phosphoethyl)-thiazole	C6H10NO4PS	-2	C04327
4pasp	4-Phospho-L-aspartate	C4H8NO7P	-2	C03082
4per	4-Phospho-D-erythronate	C4H9O8P	-3	C03393
4ppan	D-4'-Phosphopantothenate	C9H18NO8P	-3	C03492
4ppcys	N-((R)-4-Phosphopantothenoyl)-L-cysteine	C12H23N2O9PS	-3	C04352
4r5au	4-(1-D-Ribitylamino)-5-aminouracil	C9H16N4O6	0	C04732
5aizc	5-amino-1-(5-phospho-D-ribosyl)imidazole-4-carboxylate	C9H14N3O9P	-3	C04751
5aop	5-Amino-4-oxopentanoate	C5H9NO3	0	C00430
5aprbu	5-Amino-6-(5'-phosphoribitylamino)uracil	C9H17N4O9P	-2	C04454
5apru	5-Amino-6-(5'-phosphoribosylamino)uracil	C9H15N4O9P	-2	C01268
5caiz	5-phosphoribosyl-5-carboxyaminoimidazole	C9H14N3O9P	-3	C04751
5cmhm	5-Carboxymethyl-2-hydroxymuconate	C8H8O7	-3
5cmhmsa	5-Carboxymethyl-2-hydroxymuconate semialdehyde	C8H8O6	-2
5cohe	5-Carboxy-2-oxohept-3-enedioate	C8H8O7	-3
5d4dglcr	5-Dehydro-4-deoxy-D-glucarate	C6H8O7	-2	C00679
5dglcn	5-Dehydro-D-gluconate	C6H10O7	-1	C01062
5drib	5'-deoxyribose	C5H10O4	0
5mdr1p	5-Methylthio-5-deoxy-D-ribose 1-phosphate	C6H13O7PS	-2	C04188
5mdru1p	5-Methylthio-5-deoxy-D-ribulose 1-phosphate	C6H13O7PS	-2	C04582
5mta	5-Methylthioadenosine	C11H15N5O3S	0	C00170
5mthf	5-Methyltetrahydrofolate	C20H25N7O6	-1	C00440
5mthglu	5-Methyltetrahydropteroyltri-L-glutamate	C25H36N8O12	-2	C04489
5mtr	5-Methylthio-D-ribose	C6H12O4S	0	C03089
5prdmbz	N1-(5-Phospho-alpha-D-ribosyl)-5,6-dimethylbenzimidazole	C14H19N2O7P	-2	C04778
6pgc	6-Phospho-D-gluconate	C6H13O10P	-3	C00345
6pgg	6-Phospho-beta-D-glucosyl-(1,4)-D-glucose	C12H23O14P	-2	C04534
6pgl	6-phospho-D-glucono-1,5-lactone	C6H11O9P	-2	C01236
6pthp	6-Pyruvoyl-5,6,7,8-tetrahydropterin	C9H11N5O3	0	C03684
8aonn	8-Amino-7-oxononanoate	C9H17NO3	0	C01092
ACP	acyl carrier protein	HX	0	C00229
L-alagly	L-alanylglycine	C5H10N2O3	0
N1aspmd	N1-Acetylspermidine	C9H21N3O	2	C00612
N8aspmd	N8-Acetylspermidine	C9H21N3O	2	C01029
ac	Acetate	C2H4O2	-1	C00033
acACP	Acetyl-ACP	C2H3OX	0	C03939
acald	Acetaldehyde	C2H4O	0	C00084
accoa	Acetyl-CoA	C23H38N7O17P3S	-4	C00024
acg5p	N-Acetyl-L-glutamyl 5-phosphate	C7H12NO8P	-3	C04133
acg5sa	N-Acetyl-L-glutamate 5-semialdehyde	C7H11NO4	-1	C01250
acgam	N-Acetyl-D-glucosamine	C8H15NO6	0	C00140
acgam1p	N-Acetyl-D-glucosamine 1-phosphate	C8H16NO9P	-2	C04256
acgam6p	N-Acetyl-D-glucosamine 6-phosphate	C8H16NO9P	-2	C00357
acglu	N-Acetyl-L-glutamate	C7H11NO5	-2	C00624
acmana	N-Acetyl-D-mannosamine	C8H15NO6	0	C00645
acmanap	N-Acetyl-D-mannosamine 6-phosphate	C8H16NO9P	-2	C04257
acnam	N-Acetylneuraminate	C11H19NO9	-1	C00270
acon-C	cis-Aconitate	C6H6O6	-3	C00417
acorn	N2-Acetyl-L-ornithine	C7H14N2O3	0	C00437
acser	O-Acetyl-L-serine	C5H9NO4	0	C00979
actACP	Acetoacetyl-ACP	C4H5O2X	0	C05744
actp	Acetyl phosphate	C2H5O5P	-2	C00227
adcoba	Adenosyl cobinamide	C58H87CoN16O11	1	C06508
adcobap	Adenosyl cobinamide phosphate	C58H88CoN16O14P	-1	C06509
adcobdam	Adenosyl cobyrinate diamide	C55H76CoN11O15	-4	C06506
adcobhex	adenosyl-cobyric acid	C55H80CoN15O11	0	C06507
ade	Adenine	C5H5N5	0	C00147
adgcoba	Adenosine-GDP-cobinamide	C68H100CoN21O21P2	-1	C06510
adn	Adenosine	C10H13N5O4	0	C00212
adp	ADP	C10H15N5O10P2	-3	C00008
adpglc	ADPglucose	C16H25N5O15P2	-2	C00498
adphep-D,D	ADP-D-glycero-D-manno-heptose	C17H27N5O16P2	-2	C06397
adphep-L,D	ADP-L-glycero-D-manno-heptose	C17H27N5O16P2	-2	C06398
adprib	ADPribose	C15H23N5O14P2	-2	C00301
agm	Agmatine	C5H14N4	2	C00179
agpe2_ST	acyl-glycerophosphoethanolamine (S. typhimurium)	C1051H2165N50O350P50	0
agpg2_ST	acyl-glycerolphosphoglycerol (S. typhimurium)	C1101H2215O450P50	-50
ahcys	S-Adenosyl-L-homocysteine	C14H20N6O5S	0	C00021
ahdt	2-Amino-4-hydroxy-6-(erythro-1,2,3-trihydroxypropyl)dihydropteridine triphosphate	C9H16N5O13P3	-4	C04895
aicar	5-Amino-1-(5-Phospho-D-ribosyl)imidazole-4-carboxamide	C9H15N4O8P	-2	C04677
air	5-amino-1-(5-phospho-D-ribosyl)imidazole	C8H14N3O7P	-2	C03373
akg	2-Oxoglutarate	C5H6O5	-2	C00026
ala-B	beta-Alanine	C3H7NO2	0	C00099
ala-D	D-Alanine	C3H7NO2	0	C00133
ala-L	L-Alanine	C3H7NO2	0	C00041
ala-L-Thr-L	ala-L-Thr-L	C7H14N2O4	0
ala-L-asp-L	ala-L-asp-L	C7H12N2O5	-1
ala-L-gln-L	Ala-Gln	C8H15N3O4	0
ala-L-glu-D	ala-L-glu-D	C8H14N2O5	-1
ala-L-glu-D-dap	L-Ala-γ-D-Glu-diaminopimelate	C15H26N4O8	-1
ala-L-glu-L	ala-L-glu-L	C8H14N2O5	-1
ala-L-his-L	Ala-His	C9H14N4O3	0
ala-L-leu-L	Ala-Leu	C9H18N2O3	0
alaala	D-Alanyl-D-alanine	C6H12N2O3	0	C00993
alac-S	(S)-2-Acetolactate	C5H8O4	-1	C06010
alatrna	L-Alanyl-tRNA(Ala)	C3H6NO2X	1	C00886
alltn	Allantoin		0	C01551
alltt	Allantoate	C4H8N4O4	-1	C00499
amet	S-Adenosyl-L-methionine	C15H23N6O5S	1	C00019
ametam	S-Adenosylmethioninamine	C14H23N6O3S	2	C01137
amob	S-Adenosyl-4-methylthio-2-oxobutanoate	C15H20N5O6S	0	C04425
amopbut-L	2-Amino-3-oxo-4-phosphonooxybutyrate	C4H8NO7P	-2	C07335
amp	AMP	C10H14N5O7P	-2	C00020
ampcln	ampicillin	C16H19N3O4S	-1
anth	Anthranilate	C7H7NO2	-1	C00108
aopp	3-Amino-2-oxopropyl phosphate	C3H8NO5P	-1
ap4a	P1,P4-Bis(5'-adenosyl) tetraphosphate		-4	C01260
ap5a	P1,P5-Bis(5'-adenosyl) pentaphosphate	C20H29N10O22P5	-5	C04058
apoACP	apoprotein [acyl carrier protein]	RHO	0	C03688
applp	D-1-Aminopropan-2-ol O-phosphate	C3H10NO4P	-1
aps	Adenosine 5'-phosphosulfate	C10H14N5O10PS	-2	C00224
ara5p	D-Arabinose 5-phosphate	C5H11O8P	-2	C01112
arab-L	L-Arabinose		0	C00259
arg-L	L-Arginine	C6H14N4O2	1	C00062
argsuc	N(omega)-(L-Arginino)succinate	C10H18N4O6	-1	C03406
argtrna	L-Arginyl-tRNA(Arg)	C6H13N4O2X	2	C02163
ascb	L-Ascorbate	C6H8O6	0	C00072
ascb6p	L-ascorbate-6-phosphate	C6H9O9P	-2
asn-L	L-Asparagine	C4H8N2O3	0	C00152
asntrna	L-Asparaginyl-tRNA(Asn)	C4H7N2O3X	1	C03402
asp-D	D-Aspartate	C4H7NO4	-1	C00402
asp-L	L-Aspartate	C4H7NO4	-1	C00049
aspsa	L-Aspartate 4-semialdehyde	C4H7NO3	0	C00441
asptrna	L-Aspartyl-tRNA(Asp)	C4H6NO4X	0	C02984
atp	ATP	C10H16N5O13P3	-4	C00002
bbtcoa	gamma-butyrobetainyl-CoA	C28H50N8O17P3S	-3
btn	Biotin	C10H16N2O3S	-1	C00120
btnso	d-biotin d-sulfoxide	C10H16N2O4S	-1
cam	chloramphenicol	C11H12CL2N2O5	0
camp	cAMP	C10H12N5O6P	-1	C00575
cbasp	N-Carbamoyl-L-aspartate	C5H8N2O5	-2	C00438
cbi	Cobinamide	C48H75CoN11O8	0	C05774
cbl1	Cob(I)alamin	C62H93CoN13O14P	0	C00853
cbp	Carbamoyl phosphate	CH4NO5P	-2	C00169
cdp	CDP	C9H15N3O11P2	-3	C00112
cdpabe	CDP-abequose	C15H25N3O14P2	-2
cdpdag2_ST	CDP diacylglycerol (S. typhimurium)	C2202H3980N150O750P100	-100
cdpdddg	CDP-4-dehydro-3,6-dideoxy-D-glucose	C15H23N3O14P2	-2
cdpddg	CDP-4-dehydro-6-deoxy-D-glucose	C15H23N3O15P2	-2
cdpglc	CDPglucose	C15H25N3O16P2	-2
cell	Cellulose	C6H10O5	0	C00760
cellb	cellobiose	C12H22O11	0	C00185
cftxm	cefotaxime	C16H17N5O7S2	-1
cgly	Cys-Gly	C5H10N2O3S	0	C01419
chit6p	chitobiose-6-phosphate	C16H29N2O14P	-2
chitob	Chitobiose	C16H28N2O11	0	C01674
chor	Chorismate	C10H10O6	-2	C00251
cit	Citrate	C6H8O7	-3	C00158
citr-L	L-Citrulline	C6H13N3O3	0	C00327
ckdo	CMP-3-deoxy-D-manno-octulosonate	C17H26N3O15P	-2	C04121
cl	Chloride	Cl	-1	C00115
clpn2_ST	Cardiolipin (S. typhimurium)	C3654H6960O850P100	-100
cmp	CMP	C9H14N3O8P	-2	C00055
co1dam	Cob(I)yrinate a,c diamide	C45H64CoN6O12	-4	C06505
co2	CO2	CO2	0	C00011
co2dam	Cob(II)yrinate a,c diamide	C45H64CoN6O12	-3	C06504
coa	Coenzyme A	C21H36N7O16P3S	-4	C00010
cobalt2	Co2+	Co	2	C00175
cobamcoa	Cobamide coenzyme	C72H105CoN18O17P	2	C00194
cobya	Cobyrinate	C45H58N4O14Co	-6
codhpre6	Cobalt-dihydro-precorrin 6	C44H55CoN4O16	-7	C11543
copre2	cobalt-precorrin 2	C42H46N4O16Co	-8	C11538
copre3	cobalt-precorrin 3	C43H48N4O16Co	-8	C11539
copre4	cobalt-precorrin 4	C44H50N4O16Co	-7	C11540
copre5	cobalt-precorrin 5	C45H52N4O16Co	-7	C11541
copre6	Cobalt-precorrin 6	C44H53CoN4O16	-7	C11542
copre8	Cobalt-precorrin 8	C45H59CoN4O14	-6	C11545
cpfxn	ciprofloxacin	C17H18FN3O3	-1
cpppg3	Coproporphyrinogen III	C36H44N4O8	-4	C03263
crn	L-Carnitine		0	C00318
crncoa	Carnitinyl-CoA	C28H50N8O18P3S	-3
csn	Cytosine		0	C00380
ctbt	crotonobetaine	C7H14NO2	0	C04114
ctbtcoa	crotonobetainyl-CoA	C28H48N8O17P3S	-3
ctp	CTP	C9H16N3O14P3	-4	C00063
cu1	Copper +1	Cu	1
cu2	Cu2+	Cu	2	C00070
cyan	cyanide	HCN	0	C01326
cys-D	D-Cysteine		0	C00793
cys-L	L-Cysteine	C3H7NO2S	0	C00097
cysth-L	L-Cystathionine	C7H14N2O4S	0	C02291
cystrna	L-Cysteinyl-tRNA(Cys)	C3H6NO2SX	1	C03125
cytd	Cytidine		0	C00475
d5kg	2-Deoxy-5-keto-D-gluconic acid	C6H10O6	-1
d5kgp	2-Deoxy-5-keto-D-gluconic acid 6-phosphate	C6H11O9P	-3
dad-2	Deoxyadenosine		0	C00559
dad-5	5'-Deoxyadenosine	C10H13N5O3	0	C05198
dadp	dADP	C10H15N5O9P2	-3	C00206
damp	dAMP	C10H14N5O6P	-2	C00360
dann	7,8-Diaminononanoate	C9H20N2O2	1	C01037
datp	dATP	C10H16N5O12P3	-4	C00131
db4p	3,4-dihydroxy-2-butanone 4-phosphate	C4H9O6P	-2
dcamp	N6-(1,2-Dicarboxyethyl)-AMP	C14H18N5O11P	-4	C03794
dcdp	dCDP	C9H15N3O10P2	-3	C00705
dcmp	dCMP	C9H14N3O7P	-2	C00239
dctp	dCTP	C9H16N3O13P3	-4	C00458
dcyt	Deoxycytidine		0	C00881
ddca	dodecanoate (C12:0)	C12H24O2	-1	C02679
ddcaACP	Dodecanoyl-ACP (n-C12:0ACP)	C12H23OX	0
dgdp	dGDP	C10H15N5O10P2	-3	C00361
dgmp	dGMP	C10H14N5O7P	-2	C00362
dgsn	Deoxyguanosine	C10H13N5O4	0	C00330
dgtp	dGTP	C10H16N5O13P3	-4	C00286
dha	Dihydroxyacetone		0	C00184
dhap	Dihydroxyacetone phosphate	C3H7O6P	-2	C00111
dhf	7,8-Dihydrofolate	C19H21N7O6	-2	C00415
dhna	1,4-Dihydroxy-2-naphthoate	C11H8O4	-1	C03657
dhnpt	2-Amino-4-hydroxy-6-(D-erythro-1,2,3-trihydroxypropyl)-7,8-dihydropteridine		0	C04874
dhor-S	(S)-Dihydroorotate	C5H6N2O4	-1	C00337
dhpmp	Dihydroneopterin monophosphate	C9H14N5O7P	-2	C05925
dhpt	Dihydropteroate	C14H14N6O3	-1	C00921
dhptd	4,5-dihydroxy-2,3-pentanedione	C5H8O4	0	C11838
din	Deoxyinosine		0	C05512
dkdglcn	2,5-Diketo-3-deoxy-D-gluconate	C6H8O6	-1
dkdi	D-2,3-Diketo 4-deoxy-epi-inositol	C6H8O5	0
dkmpp	2,3-diketo5-methylthio-1-phosphopentane	C6H11O6PS	-2
dmbzid	5,6-Dimethylbenzimidazole	C9H10N2	0	C03114
dmlz	6,7-Dimethyl-8-(1-D-ribityl)lumazine	C13H18N4O6	0	C04332
dmpp	Dimethylallyl diphosphate	C5H12O7P2	-3	C00235
dms	Dimethyl sulfide	C2H6S	0	C00580
dmso	Dimethyl sulfoxide	C2H6OS	0	C11143
dnad	Deamino-NAD+	C21H27N6O15P2	-2	C00857
dpcoa	Dephospho-CoA	C21H35N7O13P2S	-2	C00882
drib	Deoxyribose	C5H10O4	0	C01801
dt5hsu	4-Deoxy-L-threo-5-hexosulose uronate	C6H8O6	-1
dtbt	Dethiobiotin	C10H18N2O3	-1	C01909
dtdp	dTDP	C10H16N2O11P2	-3	C00363
dtdp4aaddg	dTDP-4-acetamido-4,6-dideoxy-D-galactose	C18H29N3O15P2	-2
dtdp4addg	dTDP-4-amino-4,6-dideoxy-D-glucose	C16H27N3O14P2	-1	C04268
dtdpddg	dTDP-4-dehydro-6-deoxy-D-glucose	C16H24N2O15P2	-2	C00687
dtdpddm	dTDP-4-dehydro-6-deoxy-L-mannose	C16H24N2O15P2	-2	C00688
dtdpglc	dTDPglucose	C16H26N2O16P2	-2	C00842
dtdprmn	dTDP-6-deoxy-L-mannose	C16H26N2O15P2	-2	C03319
dtmp	dTMP	C10H15N2O8P	-2	C00364
dttp	dTTP	C10H17N2O14P3	-4	C00459
dudp	dUDP	C9H14N2O11P2	-3	C01346
dump	dUMP	C9H13N2O8P	-2	C00365
duri	Deoxyuridine		0	C00526
dutp	dUTP	C9H15N2O14P3	-4	C00460
dxyl	1-deoxy-D-xylulose	C5H10O4	0	C06257
dxyl5p	1-deoxy-D-xylulose 5-phosphate	C5H11O7P	-2	C11437
e4p	D-Erythrose 4-phosphate	C4H9O7P	-2	C00279
eca_EC	Enterobacterial common antigen polysaccharide (Ecoli)	C24H37N3O15	-1
eig3p	D-erythro-1-(Imidazol-4-yl)glycerol 3-phosphate	C6H11N2O6P	-2	C04666
enter	Enterochelin	C30H27N3O15	0	C05821
etha	Ethanolamine	C2H7NO	1	C00189
etoh	Ethanol		0	C00469
f1p	D-Fructose 1-phosphate	C6H13O9P	-2	C02976
f6p	D-Fructose 6-phosphate	C6H13O9P	-2	C00085
fad	FAD	C27H33N9O15P2	-2	C00016
fadh2	FADH2	C27H35N9O15P2	-2	C01352
fald	Formaldehyde		0	C00067
fc1p	L-Fuculose 1-phosphate	C6H13O8P	-2	C01099
fcl-L	L-fuculose	C6H12O5	0	C01721
fdp	D-Fructose 1,6-bisphosphate	C6H14O12P2	-4	C00354
fe2	Fe2+	Fe	2	C00023
ferrich	Ferrichrome	C24H38FeN9O11	0	C06228
fgam	N2-Formyl-N1-(5-phospho-D-ribosyl)glycinamide	C8H15N2O9P	-2	C04376
fglut-S	S-Formylglutathione	C11H17N3O7S	-1	C01031
fldox	flavodoxin (oxidized)	X	0
fldrd	flavodoxin (reduced)	XH2	0
flqn	fluoroquinolone deriv	C25H29FN4O4	-1
fmet	N-Formyl-L-methionine	C6H11NO3S	-1	C03145
fmettrna	N-Formylmethionyl-tRNA	C6H10NO3SX	1	C03294
fmn	flavin mononucleotide	C17H21N4O9P	-2	C00061
for	Formate	CH2O2	-1	C00058
forglu	N-Formimidoyl-L-glutamate	C6H10N2O4	-1	C00439
fpram	2-(Formamido)-N1-(5-phospho-D-ribosyl)acetamidine	C8H16N3O8P	-2	C04640
fprica	5-Formamido-1-(5-phospho-D-ribosyl)imidazole-4-carboxamide	C10H15N4O9P	-2	C04734
frdp	Farnesyl diphosphate	C15H28O7P2	-3	C00448
frmd	Formamide	CH3NO	0	C00488
fru	D-Fructose		0	C00095
fruur	D-Fructuronate	C6H10O7	-1	C00905
fuc-L	L-Fucose	C6H12O5	0	C01019
fum	Fumarate	C4H4O4	-2	C00122
g1p	D-Glucose 1-phosphate	C6H13O9P	-2	C00103
g3p	Glyceraldehyde 3-phosphate	C3H7O6P	-2	C00661
g3pe	sn-Glycero-3-phosphoethanolamine	C5H14NO6P	0	C01233
g3pg	Glycerophosphoglycerol	C6H15O8P	-1	C03274
g3ps	Glycerophosphoserine	C6H14NO8P	-1
g6p	D-Glucose 6-phosphate	C6H13O9P	-2	C00092
gal	D-Galactose		0	C00124
gal1p	alpha-D-Galactose 1-phosphate	C6H13O9P	-2	C00446
galctn-D	D-Galactonate	C6H12O7	-1	C00880
galctr-D	D-Galactarate	C6H10O8	-2	C00879
galt	Galactitol	C6H14O6	0	C01697
galt1p	Galactitol 1-phosphate	C6H15O9P	-2	C06311
gam	D-Glucosamine	C6H13NO5	1	C00329
gam1p	D-Glucosamine 1-phosphate	C6H14NO8P	-1	C06156
gam6p	D-Glucosamine 6-phosphate	C6H14NO8P	-1	C00352
gar	N1-(5-Phospho-D-ribosyl)glycinamide	C7H15N2O8P	-1	C03838
gbbtn	gamma-butyrobetaine	C7H16NO2	0	C01181
gcald	Glycolaldehyde	C2H4O2	0	C00266
gdp	GDP	C10H15N5O11P2	-3	C00035
gdpddm	GDP-4-dehydro-6-deoxy-D-mannose	C16H23N5O15P2	-2	C01222
gdpdp	Guanosine 3',5'-bis(diphosphate)	C10H17N5O17P4	-6	C01228
gdpfuc	GDP-L-fucose	C16H25N5O15P2	-2	C00325
gdpman	GDP-D-mannose	C16H25N5O16P2	-2	C00096
gdpofuc	GDP-4-oxo-L-fucose	C16H23N5O15P2	-2	C05389
gdptp	Guanosine 3'-diphosphate 5'-triphosphate	C10H18N5O20P5	-7	C04494
glc-D	D-Glucose	C6H12O6	0	C00031
glcn-D	D-Gluconate	C6H12O7	-1	C00257
glcr	D-Glucarate	C6H10O8	-2	C00818
glcur	D-Glucuronate	C6H10O7	-1	C00191
gln-L	L-Glutamine	C5H10N2O3	0	C00064
glntrna	L-Glutaminyl-tRNA(Gln)	C5H9N2O3X	1	C02282
glu-D	D-Glutamate	C5H9NO4	-1	C00217
glu-L	L-Glutamate	C5H9NO4	-1	C00025
glu1sa	L-Glutamate 1-semialdehyde	C5H9NO3	0	C03741
glu5p	L-Glutamate 5-phosphate	C5H10NO7P	-2	C03287
glu5sa	L-Glutamate 5-semialdehyde	C5H9NO3	0	C01165
glucys	gamma-L-Glutamyl-L-cysteine	C8H14N2O5S	-1	C00669
glutrna	L-Glutamyl-tRNA(Glu)	C5H8NO4X	0	C02987
glx	Glyoxylate	C2H2O3	-1	C00048
gly	Glycine	C2H5NO2	0	C00037
gly-asn-L	gly-asn-L	C6H11N3O4	0
gly-asp-L	gly-asp-L	C6H10N2O5	-1
gly-gln-L	Gly-Gln	C7H13N3O4	0
gly-glu-L	gly-glu-L	C7H12N2O5	-1
gly-met-L	Gly-Met	C7H14N2O3S	0
gly-pro-L	gly-pro-L	C7H12N2O3	0
glyb	Glycine betaine	C5H11NO2	0	C00719
glyc	Glycerol	C3H8O3	0	C00116
glyc-R	(R)-Glycerate	C3H6O4	-1	C00258
glyc3p	sn-Glycerol 3-phosphate	C3H9O6P	-2	C00093
glyclt	Glycolate	C2H4O3	-1	C00160
glycogen	glycogen	C6H10O5	0	C00182
glytrna	Glycyl-tRNA(Gly)	C2H4NO2X	1	C02412
gmh17bp	D-Glycero-D-manno-heptose 1,7-bisphosphate	C7H16O13P2	-4	C11472
gmh1p	D-Glycero-D-manno-heptose 1-phosphate	C7H15O10P	-2	C07838
gmh7p	D-Glycero-D-manno-heptose 7-phosphate	C7H15O10P	-2	C07836
gmp	GMP	C10H14N5O8P	-2	C00144
gp4g	P1,P4-Bis(5'-guanosyl) tetraphosphate		-4	C01261
grdp	Geranyl diphosphate	C10H20O7P2	-3	C00341
gsn	Guanosine		0	C00387
gthox	Oxidized glutathione	C20H32N6O12S2	-2	C00127
gthrd	Reduced glutathione	C10H17N3O6S	-1	C00051
gtp	GTP	C10H16N5O14P3	-4	C00044
gtspmd	Glutathionylspermidine	C17H34N6O5S	2	C05730
gua	Guanine	C5H5N5O	0	C00242
h	H+	H	1	C00080
h2	H2	H2	0	C00282
h2mb4p	1-hydroxy-2-methyl-2-(E)-butenyl 4-diphosphate	C5H12O8P2	-3	C11811
h2o	H2O	H2O	0	C00001
h2o2	Hydrogen peroxide	H2O2	0	C00027
h2s	Hydrogen sulfide	H2S	-1	C00283
hco3	Bicarbonate	CH2O3	-1	C00288
hcys-L	L-Homocysteine	C4H9NO2S	0	C00155
hdca	hexadecanoate (n-C16:0)	C16H32O2	-1	C00249
hdcea	hexadecenoate (n-C16:1)	C16H30O2	-1
hdeACP	Hexadecenoyl-ACP (n-C16:1ACP)	C16H29OX	0
hemeO	Heme O	C49H58FeN4O5	-2
his-L	L-Histidine	C6H9N3O2	0	C00135
hisp	L-Histidinol phosphate	C6H12N3O4P	-1	C01100
histd	L-Histidinol	C6H11N3O	1	C00860
histrna	L-Histidyl-tRNA(His)	C6H8N3O2X	1	C02988
hmbil	Hydroxymethylbilane	C40H46N4O17	-8	C01024
hmfurn	4-hydroxy-5-methyl-3(2H)-furanone	C5H6O3	0
hom-L	L-Homoserine	C4H9NO3	0	C00263
hpyr	Hydroxypyruvate	C3H4O4	-1	C00168
hxan	Hypoxanthine	C5H4N4O	0	C00262
iasp	Iminoaspartate	C4H5NO4	-2	C05840
ichor	Isochorismate	C10H10O6	-2	C00885
icit	Isocitrate	C6H8O7	-3	C00311
idon-L	L-Idonate	C6H12O7	-1	C00770
idp	IDP	C10H14N4O11P2	-3	C00104
ile-L	L-Isoleucine	C6H13NO2	0	C00407
iletrna	L-Isoleucyl-tRNA(Ile)	C6H12NO2X	1	C03127
imacp	3-(Imidazol-4-yl)-2-oxopropyl phosphate	C6H9N2O5P	-1	C01267
imp	IMP	C10H13N4O8P	-2	C00130
indole	Indole	C8H7N	0	C00463
inost	myo-Inositol		0	C00137
ins	Inosine		0	C00294
ipdp	Isopentenyl diphosphate	C5H12O7P2	-3	C00129
itp	ITP	C10H15N4O14P3	-4	C00081
k	K+	K	1	C00238
kdo	3-Deoxy-D-manno-2-octulosonate	C8H14O8	-1	C01187
kdo2lipid4	KDO(2)-lipid IV(A)	C84H154N2O37P2	-6	C06025
kdo2lipid4L	KDO(2)-lipid IV(A) with laurate	C96H176N2O38P2	-6	C06251
kdo8p	3-Deoxy-D-manno-octulosonate 8-phosphate	C8H15O11P	-3	C04478
kdolipid4	KDO-lipid IV(A)		-5	C06024
lac-D	D-Lactate	C3H6O3	-1	C00256
lac-L	L-Lactate	C3H6O3	-1	C00186
lald-L	L-Lactaldehyde		0	C00424
leu-L	L-Leucine	C6H13NO2	0	C00123
leutrna	L-Leucyl-tRNA(Leu)	C6H12NO2X	1	C02047
lgt-S	(R)-S-Lactoylglutathione	C13H21N3O8S	-1	C03451
lipa	KDO(2)-lipid (A)	C110H202N2O39P2	-6	C06026
lipidA	2,3-Bis(3-hydroxytetradecanoyl)-D-glucosaminyl-1,6-beta-D-2,3-bis(3-hydroxytetradecanoyl)-beta-D-glucosaminyl 1-phosphate	C68H129N2O2OP2	-4	C04932
lipidAds	Lipid A Disaccharide	C68H129N2O20P	-2	C04932
lipidX	2,3-Bis(3-hydroxytetradecanoyl)-beta-D-glucosaminyl 1-phosphate	C34H66NO12P	-2	C04824
llx	L-Lyxose	C5H10O5	0
lpsO5_ST	Lipopolysaccharide-O5 (Salmonella)		-7
lpscore_ST	lipopolysaccharide core in salmonella		-7
lys-L	L-Lysine	C6H14N2O2	1	C00047
lystrna	L-Lysine-tRNA (Lys)	C6H13N2O2X	2	C01931
mal-L	L-Malate	C4H6O5	-2	C00149
malACP	Malonyl-[acyl-carrier protein]	C3H3O3X	-1	C01209
malcoa	Malonyl-CoA	C24H38N7O19P3S	-5	C00083
malt	Maltose		0	C00208
malthp	Maltoheptaose	C42H72O36	0
malthx	Maltohexaose	C36H62O31	0	C01936
maltpt	Maltopentaose	C30H52O26	0
malttr	Maltotriose	C18H32O16	0	C01835
maltttr	Maltotetraose	C24H42O21	0	C02052
man	D-Mannose		0	C00159
man1p	D-Mannose 1-phosphate	C6H13O9P	-2	C03812
man6p	D-Mannose 6-phosphate	C6H13O9P	-2	C00275
mana	D-Mannonate	C6H12O7	-1	C00514
melib	Mellibiose		0	C05402
met-D	D-Methionine	C5H11NO2S	0	C00855
met-L	L-Methionine	C5H11NO2S	0	C00073
met-L-ala-L	met-L-ala-L	C8H16N2O3S	0
methf	5,10-Methenyltetrahydrofolate	C20H22N7O6	-1	C00445
metox	L-Methionine S-oxide	C5H11NO3S	0	C02989
metox-R	L-methionine R-oxide	C5H11NO3S	0
mettrna	L-Methionyl-tRNA (Met)	C5H10NO2SX	1	C02430
mg2	Mg	Mg	2	C00305
mi1p-D	1D-myo-Inositol 1-phosphate		-2	C01177
micit	Methylisocitrate	C7H10O7	-3	C04593
mlthf	5,10-Methylenetetrahydrofolate	C20H23N7O6	-2	C00143
mnl	D-Mannitol		0	C00392
mnl1p	D-Mannitol 1-phosphate	C6H15O9P	-2	C00644
mql8	Menaquinol 8	C51H74O2	0	C05819
mqn8	Menaquinone 8	C51H72O2	0	C00828
msa	Malonate semialdehyde	C3H4O3	-1	C00222
mthgxl	Methylglyoxal	C3H4O2	0	C00546
mtrp-N	N-methyltryptophan	C12H14N2O2	0	C02983
myrsACP	Myristoyl-ACP (n-C14:0ACP)	C14H27OX	0
n2o	Nitrous oxide		0	C00887
na1	Sodium	Na	1	C01330
nac	Nicotinate	C6H5NO2	-1	C00253
nad	Nicotinamide adenine dinucleotide	C21H28N7O14P2	-1	C00003
nadh	Nicotinamide adenine dinucleotide - reduced	C21H29N7O14P2	-2	C00004
nadp	Nicotinamide adenine dinucleotide phosphate	C21H29N7O17P3	-3	C00006
nadph	Nicotinamide adenine dinucleotide phosphate - reduced	C21H30N7O17P3	-4	C00005
ncam	Nicotinamide	C6H6N2O	0	C00153
nglut-S	S-Nitrosoglutathione	C10H15O7N4S	-2
nh4	Ammonium	H4N	1	C01342
ni2	Ni2+	Ni	2	C00291
nicrnt	Nicotinate D-ribonucleotide	C11H15NO9P	-2	C01185
nmn	NMN		-1	C00455
no	Nitric oxide		0	C00533
no2	Nitrite	HNO2	-1	C00088
no3	Nitrate	HNO3	-1	C00244
o2	O2	O2	0	C00007
o2-	Superoxide	O2	-1	C00704
oa_ST	o-antigen Salmonella typhimurium	C835H1352O547P2	-2
oaa	Oxaloacetate	C4H4O5	-2	C00036
ocdACP	Octadecanoyl-ACP (n-C18:0ACP)	C18H35OX	0
ocdca	octadecanoate (n-C18:0)	C18H36O2	-1	C01530
ocdcea	octadecenoate (n-C18:1)	C18H34O2	-1
ocdcte	Octadecatetraenoic acid (n-C18:4)	C18H28O2	-1
ocdcteACP	Octadecatetraenoyl-ACP (n-C18:4ACP)		0
ocdcya	octadecdienoate (n-C18:2)	C18H32O2	-1
ocdcyaACP	Octadecynoyl-ACP (n-C18:2ACP)	C18H31OX	0
octdp	all-trans-Octaprenyl diphosphate	C40H68O7P2	-3	C04146
octeACP	Octadecenoyl-ACP (n-C18:1ACP)	C18H33OX	0
ohpb	2-Oxo-3-hydroxy-4-phosphobutanoate		-3	C06054
orn-L	L-Ornithine	C5H12N2O2	1	C00077
orot	Orotate	C5H4N2O4	-1	C00295
orot5p	Orotidine 5'-phosphate	C10H13N2O11P	-3	C01103
oxur	Oxalureate	C3H4N2O4	-1
pa2_ST	Phosphatidate (S. typhimurium)	C1752H3380O400P50	-100
pald	phosphonoacetaldehyde	C2H5O4P	-2
palmACP	Palmitoyl-ACP (n-C16:0ACP)	C16H31OX	0
pan4p	Pantetheine 4'-phosphate	C11H23N2O7PS	-2	C01134
pant-R	(R)-Pantoate	C6H12O4	-1	C00522
pap	Adenosine 3',5'-bisphosphate	C10H15N5O10P2	-4	C00054
paps	3'-Phosphoadenylyl sulfate	C10H15N5O13P2S	-4	C00053
pdx5p	Pyridoxine 5'-phosphate	C8H12NO6P	-2	C00627
pe2_ST	Phosphatidylethanolamine (S. typhimurium)	C1852H3630N50O400P50	0
peng	Penicillin G	C16H18N2O4S	-1	C05551
pep	Phosphoenolpyruvate	C3H5O6P	-3	C00074
peptido_ST	peptidoglycan subunit of Salmonella	C40H62N8O21	-2
pg2_ST	Phosphatidylglycerol (S. typhimurium)	C1902H3680O500P50	-50
pgp2_ST	Phosphatidylglycerophosphate (S. typhimurium)	C1902H3730O650P100	-150
phe-L	L-Phenylalanine	C9H11NO2	0	C00079
pheme	Protoheme	C34H32FeN4O4	-1	C00032
phetrna	L-Phenylalanyl-tRNA(Phe)	C9H10NO2X	1	C03511
phom	O-Phospho-L-homoserine	C4H10NO6P	-2	C01102
phpyr	Phenylpyruvate	C9H8O3	-1	C00166
phthr	O-Phospho-4-hydroxy-L-threonine	C4H10NO7P	-2	C06055
pi	Phosphate	H3O4P	-2	C00009
pime	Pimelate	C7H12O4	-2	C02656
pmcoa	Pimeloyl-CoA	C28H46N7O19P3S	-5	C01063
pnto-R	(R)-Pantothenate	C9H17NO5	-1	C00864
polypi	Polyphosphate	HO3P	0	C00890
ppa	Propionate	C3H6O2	-1	C00163
ppal	Propanal	C3H6O	0	C00479
ppap	Propanoyl phosphate	C3H7O5P	-2	C02876
ppbng	Porphobilinogen	C10H14N2O4	-1	C00931
ppcoa	Propanoyl-CoA	C24H40N7O17P3S	-4	C00100
pphn	Prephenate	C10H10O6	-2	C00254
ppi	Diphosphate	H4O7P2	-3	C00013
ppoh	Propanol	C3H8O	0
ppp9	Protoporphyrin	C34H34N4O4	-2	C02191
pppg9	Protoporphyrinogen IX	C34H40N4O4	-2	C01079
pppi	Inorganic triphosphate	H5O10P3	-4	C03279
pppn	Phenylpropanoate	C9H10O2	-1	C05629
pram	5-Phospho-beta-D-ribosylamine	C5H12NO7P	-1	C03090
pran	N-(5-Phospho-D-ribosyl)anthranilate	C12H16NO9P	-3	C04302
prbamp	1-(5-Phosphoribosyl)-AMP	C15H23N5O14P2	-4	C02741
prbatp	1-(5-Phosphoribosyl)-ATP	C15H25N5O20P4	-6	C02739
prfp	1-(5-Phosphoribosyl)-5-[(5-phosphoribosylamino)methylideneamino]imidazole-4-carboxamide	C15H25N5O15P2	-3	C04896
prlp	5-[(5-phospho-1-deoxyribulos-1-ylamino)methylideneamino]-1-(5-phosphoribosyl)imidazole-4-carboxamide	C15H25N5O15P2	-3	C04916
pro-L	L-Proline	C5H9NO2	0	C00148
protrna	L-Prolyl-tRNA(Pro)	C5H8NO2X	1	C02702
prpp	5-Phospho-alpha-D-ribose 1-diphosphate	C5H13O14P3	-5	C00119
ps2_ST	Phosphatidylserine (S. typhimurium)	C1902H3630N50O500P50	-50
psd5p	Pseudouridine 5'-phosphate	C9H13N2O9P	-2	C01168
pser-L	O-Phospho-L-serine	C3H8NO6P	-2	C01005
ptrc	Putrescine	C4H12N2	2	C00134
pyam5p	Pyridoxamine 5'-phosphate	C8H13N2O5P	-2	C00647
pydam	Pyridoxamine	C8H12N2O2	0	C00534
pydx	Pyridoxal		0	C00250
pydx5p	Pyridoxal 5'-phosphate	C8H10NO6P	-3	C00018
pydxn	Pyridoxine		0	C00314
pyr	Pyruvate	C3H4O3	-1	C00022
quln	Quinolinate	C7H5NO4	-2	C03722
r1p	alpha-D-Ribose 1-phosphate	C5H11O8P	-2	C00442
r5p	alpha-D-Ribose 5-phosphate	C5H11O8P	-2	C00117
rbl-L	L-Ribulose	C5H10O5	0	C00508
rdmbzi	N1-(alpha-D-ribosyl)-5,6-dimethylbenzimidazole	C14H18N2O4	0	C05775
rhcys	S-Ribosyl-L-homocysteine	C9H17NO6S	0	C03539
rib-D	D-Ribose	C5H10O5	0	C00121
ribflv	Riboflavin	C17H20N4O6	0	C00255
rml	L-Rhamnulose	C6H12O5	0	C00861
rml1p	L-Rhamnulose 1-phosphate	C6H13O8P	-2	C01131
rmn	L-Rhamnose	C6H12O5	0	C00507
rnam	N-Ribosylnicotinamide	C11H15N2O5	1	C03150
ru5p-D	D-Ribulose 5-phosphate	C5H11O8P	-2	C00199
ru5p-L	L-Ribulose 5-phosphate	C5H11O8P	-2	C01101
s7p	Sedoheptulose 7-phosphate	C7H15O10P	-2	C00281
sbt-D	D-Sorbitol		0	C00794
sbt6p	D-Sorbitol 6-phosphate	C6H15O9P	-2	C01096
sbzcoa	O-Succinylbenzoyl-CoA	C32H44N7O20P3S	-5	C03160
seln	Selenide	H2Se	-1	C01528
selnp	Selenophosphate	H3O3PSe	-1	C05172
ser-D	D-Serine	C3H7NO3	0	C00740
ser-L	L-Serine	C3H7NO3	0	C00065
seramp	L-seryl-AMP	C13H19N6O9P	0	C05820
sertrna	L-Seryl-tRNA(Ser)	C3H6NO3X	1	C02553
shcl	dihydrosirohydrochlorin	C42H48N4O16	-7	C02463
sheme	Siroheme	C42H46FeN4O16	-8	C00748
skm	Shikimate	C7H10O5	-1	C00493
skm5p	Shikimate 5-phosphate	C7H11O8P	-3	C03175
sl26da	N-Succinyl-LL-2,6-diaminoheptanedioate	C11H18N2O7	-2	C04421
sl2a6o	N-Succinyl-2-L-amino-6-oxoheptanedioate	C11H15NO8	-3	C04462
slcys	S-Sulfo-L-cysteine	C3H7NO5S2	-1	C05824
so3	Sulfite	H2O3S	-2	C00094
so4	Sulfate	H2O4S	-2	C00059
spmd	Spermidine	C7H19N3	3	C00315
srch	sirohydrochlorin	C42H46N4O16	-8	C05778
ssaltpp	Succinate semialdehyde-thiamin diphosphate anion	C16H24N4O10P2S	-2	C05816
sucarg	N2-Succinyl-L-arginine	C10H18N4O5	-1	C03296
sucbz	o-Succinylbenzoate	C11H10O5	-2	C02730
succ	Succinate	C4H6O4	-2	C00042
succoa	Succinyl-CoA	C25H40N7O19P3S	-5	C00091
sucglu	N2-Succinyl-L-glutamate	C9H13NO7	-3	C05931
sucgsa	N2-Succinyl-L-glutamate 5-semialdehyde	C9H13NO6	-2	C05932
suchms	O-Succinyl-L-homoserine	C8H13NO6	-1	C01118
sucorn	N2-Succinyl-L-ornithine	C9H16N2O5	-1	C03415
sucsal	Succinic semialdehyde	C4H6O3	-1	C00232
tag6p-D	D-Tagatose 6-phosphate		-2	C01097
tagdp-D	D-Tagatose 1,6-biphosphate	C6H14O12P2	-4	C03785
tartr-D	D-Tartrate	C4H6O6	-2	C02107
tartr-L	L-tartarate	C4H6O6	-2	C00898
tcb	tricarballylate	C6H8O6	-3
tcynt	Thiocyanate	CHNS	-1	C01755
thdp	2,3,4,5-Tetrahydrodipicolinate	C7H9NO4	-2	C03972
thf	5,6,7,8-Tetrahydrofolate	C19H23N7O6	-2	C00101
thglu	Tetrahydropteroyltri-L-glutamate	C24H34N8O12	-2	C04144
thm	Thiamin		1	C00378
thmmp	Thiamin monophosphate	C12H18N4O4PS	-1	C01081
thmpp	Thiamine diphosphate	C12H19N4O7P2S	-2	C00068
thr-L	L-Threonine	C4H9NO3	0	C00188
thrp	L-Threonine O-3-phosphate	C4H10NO6P	-2	C12147
thrtrna	L-Threonyl-tRNA(Thr)	C4H8NO3X	1	C02992
thym	Thymine		0	C00178
thymd	Thymidine	C10H14N2O5	0	C00214
tma	Trimethylamine	C3H9N	1	C00565
tmao	Trimethylamine N-oxide	C3H9NO	0	C01104
trdca	Tridecanoate	C13H26O2	-1
trdox	Oxidized thioredoxin	X	0	C00343
trdrd	Reduced thioredoxin	XH2	0	C00342
tre	Trehalose	C12H22O11	0	C01083
tre6p	alpha,alpha'-Trehalose 6-phosphate	C12H23O14P	-2	C00689
trnaala	tRNA(Ala)	HOX	0	C01635
trnaarg	tRNA(Arg)	HOX	0	C01636
trnaasn	tRNA(Asn)	HOX	0	C01637
trnaasp	tRNA(Asp)	HOX	0	C01638
trnacys	tRNA(Cys)	HOX	0	C01639
trnagln	tRNA(Gln)	HOX	0	C01640
trnaglu	tRNA (Glu)	HOX	0	C01641
trnagly	tRNA(Gly)	HOX	0	C01642
trnahis	tRNA(His)	HOX	0	C01643
trnaile	tRNA(Ile)	HOX	0	C01644
trnaleu	tRNA(Leu)	HOX	0	C01645
trnalys	tRNA(Lys)	HOX	0	C01646
trnamet	tRNA(Met)	HOX	0	C01647
trnaphe	tRNA(Phe)	HOX	0	C01648
trnapro	tRNA(Pro)	HOX	0	C01649
trnaser	tRNA(Ser)	HOX	0	C01650
trnathr	tRNA(Thr)	HOX	0	C01651
trnatrp	tRNA(Trp)	HOX	0	C01652
trnatyr	tRNA(Tyr)	HOX	0	C00787
trnaval	tRNA(Val)	HOX	0	C01653
trp-L	L-Tryptophan	C11H12N2O2	0	C00078
trptrna	L-Tryptophanyl-tRNA(Trp)	C11H11N2O2X	1	C03512
tsul	Thiosulfate	H2O3S2	-2	C00320
ttdca	tetradecanoate (C14:0)	C14H28O2	-1
tton	Trithionate	H2O6S3	-2	C01861
ttton	tetrathionate	H2O6S4	-2	C02084
tyr-L	L-Tyrosine	C9H11NO3	0	C00082
tyrtrna	L-Tyrosyl-tRNA(Tyr)	C9H10NO3X	1	C02839
u23ga	UDP-2,3-bis(3-hydroxytetradecanoyl)glucosamine	C43H77N3O20P2	-2	C04652
u3aga	UDP-3-O-(3-hydroxytetradecanoyl)-N-acetylglucosamine	C31H53N3O19P2	-2	C04738
u3hga	UDP-3-O-(3-hydroxytetradecanoyl)-D-glucosamine	C29H51N3O18P2	-1	C06022
uaagmda	Undecaprenyl-diphospho-N-acetylmuramoyl-(N-acetylglucosamine)-L-alanyl-D-glutamyl-meso-2,6-diaminopimeloyl-D-alanyl-D-alanine	C95H156N8O28P2	-4	C05898
uaccg	UDP-N-acetyl-3-O-(1-carboxyvinyl)-D-glucosamine	C20H29N3O19P2	-3	C04631
uacgam	UDP-N-acetyl-D-glucosamine	C17H27N3O17P2	-2	C00043
uacmam	UDP-N-acetyl-D-mannosamine	C17H27N3O17P2	-2	C01170
uacmamu	UDP-N-acetyl-D-mannosaminouronate	C17H25N3O18P2	-3	C06240
uagmda	Undecaprenyl-diphospho-N-acetylmuramoyl-L-alanyl-D-glutamyl-meso-2,6-diaminopimeloyl-D-alanyl-D-alanine	C87H143N7O23P2	-4	C05897
uama	UDP-N-acetylmuramoyl-L-alanine	C23H36N4O20P2	-3	C01212
uamag	UDP-N-acetylmuramoyl-L-alanyl-D-glutamate	C28H43N5O23P2	-4	C00692
uamr	UDP-N-acetylmuramate	C20H31N3O19P2	-3	C01050
ubq8	Ubiquinone-8	C49H74O4	0	C00399
ubq8h2	Ubiquinol-8	C49H76O4	0
udcpdp	Undecaprenyl diphosphate	C55H92O7P2	-3	C03543
udcpg	Undecaprenyl diphosphate galactose	C61H102O12P2	-2
udcpgr	Undecaprenyl diphosphate galactose-rhamnose	C67H112O16P2	-2
udcpgrm	Undecaprenyl diphosphate galactose-rhamnose-mannose	C73H122O21P2	-2
udcpo4	Undecaprenyl diphosphate galactose-rhamnose-mannose-abequose	C79H132O24P2	-2
udcpo5	Undecaprenyl diphosphate galactose-rhamnose-mannose-abequose-acetyl	C81H134O25P2	-2
udcpp	Undecaprenyl phosphate	C55H91O4P	-2	C00348
udp	UDP	C9H14N2O12P2	-3	C00015
udpara	Undecaprenyl-phosphate-4-amino-4-deoxy-L-arabinose	C60H100NO7P	0
udpara4n	UDP-4-amino-4-deoxy-L-arabinose	C14H23N3O15P2	-1
udpg	UDPglucose	C15H24N2O17P2	-2	C00029
udpgal	UDPgalactose	C15H24N2O17P2	-2	C00052
udpgalfur	UDP-D-galacto-1,4-furanose	C15H24N2O17P2	-2	C03733
udpglcur	UDP-D-glucuronate	C15H22N2O18P2	-3	C00167
udpkp	UDP-4-keto-pyranose	C14H21N2O16P2	-2
ugmd	UDP-N-acetylmuramoyl-L-alanyl-D-gamma-glutamyl-meso-2,6-diaminopimelate	C35H55N7O26P2	-4	C04877
ugmda	UDP-N-acetylmuramoyl-L-alanyl-D-glutamyl-meso-2,6-diaminopimeloyl-D-alanyl-D-alanine	C41H65N9O28P2	-4	C04882
ump	UMP	C9H13N2O9P	-2	C00105
unaga	Undecaprenyl diphospho N-acetyl-glucosamine	C63H105NO12P2	-2
unagamu	Undecaprenyl-diphospho-N-acetylglucosamine-N-acetylmannosaminuronate	C71H116N2O18P2	-3
unagamuf	Undecaprenyl-diphospho N-acetylglucosamine-N-acetylmannosaminuronate-N-acetamido-4,6-dideoxy-D-galactose	C79H129N3O22P2	-3
uppg3	Uroporphyrinogen III	C40H44N4O16	-8	C01051
ura	Uracil	C4H4N2O2	0	C00106
urcan	Urocanate	C6H6N2O2	-1	C00785
urdglyc	(-)-Ureidoglycolate	C3H6N2O4	-1	C00603
urea	Urea		0	C00086
uri	Uridine		0	C00299
utp	UTP	C9H15N2O15P3	-4	C00075
val-L	L-Valine	C5H11NO2	0	C00183
valtrna	L-Valyl-tRNA(Val)	C5H10NO2X	1	C02554
xan	Xanthine		0	C00385
xmp	Xanthosine 5'-phosphate	C10H13N4O9P	-2	C00655
xtp	XTP	C10H15N4O15P3	-4	C00700
xtsn	Xanthosine		0	C01762
xu5p-D	D-Xylulose 5-phosphate	C5H11O8P	-2	C00231
xu5p-L	L-Xylulose 5-phosphate	C5H11O8P	-2	C03291
xyl-D	D-Xylose		0	C00181
xylu-D	D-Xylulose		0	C00310
xylu-L	L-Xylulose	C5H10O5	0	C00312
