# Supplementary material for: Constraint-based analysis of metabolic capacity of Salmonella typhimurium during host-pathogen interaction
Source: BMC Syst Biol. 2009 Apr 8;3:38. doi: 10.1186/1752-0509-3-38 (PMC2678070; doi:10.1186/1752-0509-3-38)
Supplement: Additional file 2 — Cellular composition of S. typhimurium. Experimentally determined values for Salmonella cellular content of amino acids, carbohydrates, DNA, RNA, selected organic and inorganic compounds, and fatty acid composition of membrane and cell wall components. [file 1752-0509-3-38-S2.xls]

## Sheet: BiomassWorksheet
Supplemental Data S9: Cellular composition of S. typhimurium
		Metab Abbr.	Data	Compound MW in Model (g/mol)	Reaction Coefficieint (mmol/gDW)	WT % in Biomass (g/gDW)	Reference for Salmonella Data
						0.549528
AMINO ACIDS	ala-L (mmol/gDW)	ala-L	0.0666667	89.079	-0.748399	0.0666666	This study
	arg-L (mmol/gDW)	arg-L	0.0229167	175.197	-0.130805	0.0229166	This study
	asn-L (mmol/gDW)	asn-L	0.0854167	132.104	-0.272689	0.0360233	This study, calculated from asx using ratio of asn/asp across all proteins (0.038/0.052)
	asp-L (mmol/gDW) (data is for asn+asp)	asp-L		132.08	-0.374015	0.0493999	This study, calculated from asx using ratio of asn/asp across all proteins (0.038/0.052)
	cys-L (mmol/gDW)	cys-L	0.00208333	121.145	-0.017197	0.00208333	This study
	gln-L (mmol/gDW)	gln-L	0.0666667	146.131	-0.200228	0.0292595	This study, calculated from glx using ratio of gln/glu across all proteins (0.044/0.056)
	glu-L (mmol/gDW) (data is for gln+glu)	glu-L		146.107	-0.256058	0.0374119	This study, calculated from glx using ratio of gln/glu across all proteins (0.044/0.056)
	gly (mmol/gDW)	gly	0.1125	75.052	-1.49896	0.1125	This study
	his-L (mmol/gDW)	his-L	0.0104167	155.142	-0.067143	0.0104167	This study
	ile-L (mmol/gDW)	ile-L	0.0114583	131.16	-0.087361	0.0114583	This study
	leu-L (mmol/gDW)	leu-L	0.0270833	131.16	-0.206491	0.0270834	This study
	lys-L (mmol/gDW)	lys-L	0.0458333	147.183	-0.311404	0.0458334	This study
	met-L (mmol/gDW)	met-L	0.015625	149.199	-0.104726	0.015625	This study
	phe-L (mmol/gDW)	phe-L	0.0229167	165.177	-0.13874	0.0229167	This study
	pro-L (mmol/gDW)	pro-L	NA	115.117	-0.256971	0.0295817	This study, calculated from all other amino acid measurements, assuming that the pro-L fraction is the same as observed across all proteins (=0.045/0.094*mmol other AAs)
	ser-L (mmol/gDW)	ser-L	0.0333333	105.078	-0.317225	0.0333334	This study
	thr-L (mmol/gDW)	thr-L	0.0416667	119.105	-0.349831	0.0416666	This study
	trp-L (mmol/gDW)	trp-L	NA	204.214	-0.087887	0.0179478	This study, calculated from all other amino acid measurements, assuming that the trp-L fraction is the same as observed across all proteins (=0.015/0.094*mmol other AAs)
	tyr-L (mmol/gDW)	tyr-L	0.00729167	181.176	-0.040246	0.00729161	This study
	val-L (mmol/gDW)	val-L	0.0333333	117.133	-0.284577	0.0333334	This study
	h2o produced through peptide bonds (mmol/gDW/hr)		315	18	5.73452	-0.103221	From NCBI genome annotation, avg protein length is 315 AA's
						0.0355364	Mass calculated assuming that all organics make up 0.99g/gDW (same as E.coli) and that the ratio of RNA to DNA is 6.3 (Kjeldgaard and Kurland, J Mol Biol. 6:341-348 (1963)
DNA	Mass Fraction of DNA (g dNMPs/gDW)		0.0355362	324.806	-0.109407	0.0355362
	datp (mol fraction, noteMW and mass fraction based on damp)	datp	0.238892	329.052	-0.026137	0.00860044	Theoretical fraction, based on genome sequence
	dctp (mol fraction, noteMW and mass fraction based on dcmp)	dctp	0.261108	305.041	-0.028567	0.0087141	Theoretical fraction, based on genome sequence
	dgtp (mol fraction, noteMW and mass fraction based on dgmp)	dgtp	0.261108	345.047	-0.028567	0.00985696	Theoretical fraction, based on genome sequence
	dttp (mol fraction, note MW and mass fraction based on dtmp)	dttp	0.238892	320.041	-0.026137	0.0083649	Theoretical fraction, based on genome sequence
	h2o produced through bonds (mmol/gDW/hr)			18	0.109408
	ppi produced through bonds (mmol/gDW/hr)			174.948	0.109408
	h consumed through bonds (mmol/gDW/hr)			1	-0.218816
						0.223878	Mass calculated assuming that all organics make up 0.99g/gDW (same as E.coli) and that the ratio of RNA to DNA is 6.3 (Kjeldgaard and Kurland, J Mol Biol. 6:341-348 (1963)
RNA	Mass Fraction of RNA (g NMPs/gDW)		0.223878	338.121	-0.662124
	atp (mol fraction, note MW and mass fraction based on amp)		0.233111	345.047	-0.154348	0.0532573	Theoretical fraction, based on gene sequences (excludes intergenic regions & complementary strand)
	ctp (mol fraction, noteMW and mass fraction based on cmp)	ctp	0.25206	321.036	-0.166895	0.0535793	Theoretical fraction, based on gene sequences (excludes intergenic regions & complementary strand)
	gtp (mol fraction, noteMW and mass fraction based on gmp)	gtp	0.281416	361.042	-0.186332	0.0672737	Theoretical fraction, based on gene sequences (excludes intergenic regions & complementary strand)
	utp (mol fraction, noteMW and mass fraction based on ump)	utp	0.233414	322.02	-0.154549	0.0497679	Theoretical fraction, based on gene sequences (excludes intergenic regions & complementary strand)
	h2o produced through bonds (mmol/gDW/hr)			18	0.662124
	ppi produced through bonds (mmol/gDW/hr)			174.948	0.662124
	h consumed through bonds (mmol/gDW/hr)			1	-1.32425
						0.145546
MEMBRANE & CELL WALL COMPONENTS
Total Membrane Components	Fatty Acid Composition of Phospholipids
	C14:0		0.13				This study
	C16:0		0.69				This study
	C16:1		0.04				This study
	C18:0		0.02				This study
	C18:1		0.03				This study
	C18:2N6		0.03				This study
	C18:4N3		0.06				This study
	Total Lipid (g/gDW)		0.0746				El-Khani & Stretton, Microbios 1981, 31:161-170
	Total Phospholipid (g/gDW)		0.0692661	35100.5	-0.00197337	0.0692661	El-Khani & Stretton, Microbios 1981, 31:161-170
	PE/Total Phospholipid (mol fraction)*	pe2_ST	0.7756	34550.6	-0.001531	0.0528969	El-Khani & Stretton, Microbios 1981, 31:161-170
	PG/Total Phospholipid (mol fraction)*	pg2_ST	0.213	36050.6	-0.00042	0.0151412	El-Khani & Stretton, Microbios 1981, 31:161-170
	DPG/Total Phospholipid (mol fraction)*	clpn2_ST	0.007	67496.4	-1.4e-05	0.00094495	El-Khani & Stretton, Microbios 1981, 31:161-170
	PA/Total Phospholipid (mol fraction)*	pa2_ST	0.0022	32296.3	-4e-06	0.000129185	El-Khani & Stretton, Microbios 1981, 31:161-170
	PS/Total Phospholipid (mol fraction)*	ps2_ST	0.0022	36700.7	-4e-06	0.000146803	El-Khani & Stretton, Microbios 1981, 31:161-170
	* note that the phospholipids in the model are really 50 copies of the molecule so actual mmol/gDW need to be multiplied by 50
	Neutral Lipid (g/gDW)		0.0053339
	diacylglycerol*	12dgr2_st	0.0053339	28367.9	-0.000188	0.00533317	El-Khani & Stretton, Microbios 1981, 31:161-170
	* note that the diacylglycerol in the model are really 50 copies of the molecule so actual mmol/gDW need to be multiplied by 50
	LPS (g/gDW)	lpsO5_ST_e	0.022	23474.9	-0.000937	0.021996	Lindberg & Hellerqvist Jbact 1971, 105(1): 57-64
	Peptidoglycan (mmol/gDW)	peptido_ST	0.049404	990.976	-0.049404	0.0489582	Gmeiner & Schlecht Eur J Biochem 1979, 93:609-620
						0.00445111
GLYCOGEN	Glycogen (nmol/mg protein)	glycogen	50	162	-0.027476	0.00445111	Moran-Zorzano et al. FEBS Letters 2007, 581: 4423-9 (note Steiner & Preiss 1977 has 0.012 g/g but wet weight)
						0.0310606
SOLUBLE POOLS (same as E.coli)	5mthf	5mthf		458.462	-0.05	0.0229231	Same as E.coli values
	accoa	accoa		805.548	-5e-05	4.02774e-05	Same as E.coli values
	amp	amp		345.216	-0.001	0.000345216	Same as E.coli values
	coa	coa		763.512	-6e-06	4.58107e-06	Same as E.coli values
	fad	fad		783.548	-1e-05	7.83548e-06	Same as E.coli values
	udpg	udpg		564.286	-0.003	0.00169286	Same as E.coli values
	nad	nad		662.428	-0.00215	0.00142422	Same as E.coli values
	nadh	nadh		663.436	-5e-05	3.31718e-05	Same as E.coli values
	nadp	nadp		740.39	-0.00013	9.62507e-05	Same as E.coli values
	nadph	nadph		741.398	-0.0004	0.000296559	Same as E.coli values
	ptrc	ptrc		90.172	-0.035	0.00315602	Same as E.coli values
	spmd	spmd		148.276	-0.007	0.00103793	Same as E.coli values
	succoa	succoa		862.576	-3e-06	2.58773e-06	Same as E.coli values
					59.81		Same as E.coli (Feist et al. Mol Syst Biol 2007, 3:121)
GAM (Growth Associated ATP maintenance
Totals for Metabolites from Multiple Sources	water	h2o			-53.3039
	atp	atp			-59.9643
	ppi	ppi			0.771532
	h	h			58.2669
	adp	adp			59.81
	pi	pi			59.81
ST_Biomass_Final	[c] : (0.000188) 12dgr2_ST + (0.05) 5mthf + (0.00005) accoa + (0.748399) ala-L + (0.001) amp + (0.130805) arg-L + (0.272689) asn-L + (0.374015) asp-L + (59.964348) atp + (0.000014) clpn2_ST + (0.000006) coa + (0.166895) ctp + (0.017197) cys-L + (0.026137) datp + (0.028567) dctp + (0.028567) dgtp + (0.026137) dttp + (0.00001) fad + (0.200228) gln-L + (0.256058) glu-L + (1.498961) gly + (0.027476) …
