# Supplementary material for: Constraint-based analysis of metabolic capacity of Salmonella typhimurium during host-pathogen interaction
Source: BMC Syst Biol. 2009 Apr 8;3:38. doi: 10.1186/1752-0509-3-38 (PMC2678070; doi:10.1186/1752-0509-3-38)
Supplement: Additional file 3 — Flux Variability Analysis. In silico reactome as determined by flux variability analysis (FVA). [file 1752-0509-3-38-S3.xls]

## Sheet: Optimal HostCell Reactome
Supplemental Data S8: S. typhimurium Reactome as calculate in silico using FVA inside the host cell for optimal growth
Gene	Protein	Abbreviation	Equation
STM2037	PduF	12PPDt	12ppd-S[e] <==> 12ppd-S[c]
STM3315	ArpI	A5PISO	[c] : ru5p-D <==> ara5p
STM2792	GabT	ABTA	[c] : 4abut + akg --> glu-L + sucsal
STM1597	PuuG	ABUTD	[c] : 4abutn + h2o + nad --> 4abut + (2) h + nadh
STM1749, STM2463	AdhE, EutE	ACALD	[c] : acald + coa + nad <==> accoa + h + nadh
STM0232+STM3380+STM3379+STM2366	Acc	ACCOACr	[c] : accoa + atp + hco3 <==> adp + h + malcoa + pi
STM4275, STM0371	Acs, PrpE	ACCOAL	[c] : atp + coa + ppa --> adp + pi + ppcoa
STM2431, STM2432, STM0685, STM2431, STM2432, STM1203, STM2433	PtsH+PtsI+NagE, PtsH+PtsI+PtsG+Crr	ACGApts	acgam[e] + pep[c] --> acgam6p[c] + pyr[c]
STM1883, STM2337, STM3242	PurT, AckA, TdcD	ACKr	[c] : ac + atp <==> actp + adp
STM3796+STM3795, STM0117+STM0116, STM3902+STM3901	IlvB, IlvH, IlvG	ACLS	[c] : h + (2) pyr --> alac-S + co2
STM1197, STM2378	FabF, FabB	ACMAT1	[c] : acACP + h + malACP --> ACP + actACP + co2
STM3338	NanT	ACNAMt2	acnam[e] + h[e] --> acnam[c] + h[c]
STM3339	NanA	ACNML	[c] : acnam --> acmana + pyr
STM1193	FabHec	ACOATA	[c] : ACP + accoa <==> acACP + coa
STM1712, STM0158	AcnA, AcnB	ACONTa	[c] : cit <==> acon-C + h2o
STM0158, STM1712	AcnB, AcnA	ACONTb	[c] : acon-C + h2o <==> icit
STM4273	ActP	ACt4	ac[e] + na1[e] --> ac[c] + na1[c]
		ACt6	ac[e] + h[e] <==> ac[c] + h[c]
STM1463	Add	ADA	[c] : adn + h + h2o --> ins + nh4
STM1198	PabC	ADCL	[c] : 4adcho --> 4abz + h + pyr
STM1824, STM3469	PabBec+PabA	ADCS	[c] : chor + gln-L --> 4adcho + glu-L
STM0488	Adk	ADK1	[c] : amp + atp <==> (2) adp
STM0488	Adk	ADK3	[c] : amp + gtp <==> adp + gdp
STM0488	Adk	ADNK1	[c] : adn + atp --> adp + amp + h
STM3113, STM2421, STM2409	NupG, XapB, NupCec	ADNt2	adn[e] + h[e] --> adn[c] + h[c]
STM0683	NagA	AGDC	[c] : acgam6p + h2o --> ac + gam6p
STM3710	RfaD	AGMHE	[c] : adphep-D,D --> adphep-L,D
STM3909	IlvCec	AHAI	[c] : alac-S + h + nadph --> 23dhmb + nadp
STM0736, STM0737, STM0154	SucA+SucBec+LpdA	AKGD	[c] : akg + coa + nad --> co2 + nadh + succoa
STM0380, STM0130	DdlA, DdlB	ALAALA	[c] : (2) ala-D + atp <==> adp + alaala + h + pi
STM1802, STM4247	DadX, Alrec	ALAR	[c] : ala-L <==> ala-D
STM4398	CycAec	ALAt2	ala-L[e] + h[e] --> ala-L[c] + h[c]
		ALATA_L	[c] : akg + ala-L <==> glu-L + pyr
STM0527	AllC	ALLTAMH	[c] : alltt + (2) h + (2) h2o --> co2 + (2) nh4 + urdglyc
STM0523	AllB	ALLTN	[c] : alltn + h2o --> alltt + h
STM0522	AllP	ALLTNt6	alltn[e] + h[e] <==> alltn[c] + h[c]
STM3513	MalQ	AMALT2	[c] : malt + maltttr --> glc-D + maltpt
STM3513	MalQ	AMALT3	[c] : malt + maltpt --> glc-D + malthx
STM3513	MalQ	AMALT4	[c] : malt + malthx --> glc-D + malthp
STM3337	NanE	AMANAPEr	[c] : acmanap <==> acgam6p
STM3336	NanK	AMANK	[c] : acmana + atp --> acmanap + adp + h
STM1724	TrpDec	ANPRT	[c] : anth + prpp --> ppi + pran
STM1723, STM1724	TrpEec+TrpDec	ANS1	[c] : chor + gln-L --> anth + glu-L + h + pyr
STM0416	RibD	APRAUR	[c] : 5apru + h + nadph --> 5aprbu + nadp
STM0102	AraA	ARAI	[c] : arab-L <==> rbl-L
STM3016	AraE	ARBt2	arab-L[e] + h[e] <==> arab-L[c] + h[c]
STM1477	ArcD	ARGORNt3	arg-L[e] + orn-L[c] <==> arg-L[c] + orn-L[e]
STM3539	Asd	ASAD	[c] : aspsa + nadp + pi <==> 4pasp + h + nadph
STM3877	AsnA	ASNS2	[c] : asp-L + atp + nh4 --> amp + asn-L + h + ppi
STM1584	AnsP	ASNt2	asn-L[e] + h[e] --> asn-L[c] + h[c]
STM4220, STM0002, STM4101	LysCec, ThrA, MetL	ASPK	[c] : asp-L + atp <==> 4pasp + adp
STM2641	NadB	ASPO3	[c] : asp-L + ubq8 --> h + iasp + ubq8h2
STM2641	NadB	ASPO4	[c] : asp-L + mqn8 --> h + iasp + mql8
STM2641	NadB	ASPO5	[c] : asp-L + fum --> h + iasp + succ
STM4326	AspA	ASPT	[c] : asp-L --> fum + nh4
STM0998	AspC	ASPTA1r	[c] : akg + asp-L <==> glu-L + oaa
STM1304	AstA	AST	[c] : arg-L + succoa --> coa + h + sucarg
		ATPM	[c] : atp + h2o --> adp + h + pi
STM3867+STM3864+STM3868+STM3865+STM3866, STM3872, STM3871+STM3870+STM3869	AtpF1+AtpI+AtpF0	ATPS4r	adp[c] + (4) h[e] + pi[c] <==> atp[c] + (3) h[c] + h2o[c]
STM1195, STM2378, STM1067, STM1700, STM1195, STM1197, STM1067, STM1700, STM1195, STM2378, STM0227, STM1700, STM1195, STM1197, STM0227, STM1700	FabGec+FabB+FabA+FabI, FabGec+FabF+FabA+FabI, FabGec+FabB+FabZ+FabI, FabGec+FabF+FabZ+FabI	C120SN	[c] : actACP + (14) h + (4) malACP + (10) nadph --> (4) ACP + (4) co2 + ddcaACP + (5) h2o + (10) nadp
STM1195, STM1197, STM1067, STM1700, STM1195, STM2378, STM0227, STM1700, STM1195, STM2378, STM1067, STM1700, STM1195, STM1197, STM0227, STM1700	FabGec+FabF+FabA+FabI, FabGec+FabB+FabZ+FabI, FabGec+FabB+FabA+FabI, FabGec+FabF+FabZ+FabI	C140SN	[c] : actACP + (17) h + (5) malACP + (12) nadph --> (5) ACP + (5) co2 + (6) h2o + myrsACP + (12) nadp
STM1195, STM2378, STM1067, STM1700, STM1195, STM1197, STM1067, STM1700, STM1195, STM1197, STM0227, STM1700, STM1195, STM2378, STM0227, STM1700	FabGec+FabB+FabA+FabI, FabGec+FabF+FabA+FabI, FabGec+FabF+FabZ+FabI, FabGec+FabB+FabZ+FabI	C160SN	[c] : actACP + (20) h + (6) malACP + (14) nadph --> (6) ACP + (6) co2 + (7) h2o + (14) nadp + palmACP
STM1195, STM2378, STM1067, STM0227, STM1700	FabGec+FabB+FabA+FabZ+FabI	C161SN	[c] : actACP + (19) h + (6) malACP + (13) nadph --> (6) ACP + (6) co2 + (7) h2o + hdeACP + (13) nadp
STM1197, STM1195, STM2378, STM1067, STM0227, STM1700	FabF+FabGec+FabB+FabA+FabZ+FabI	C180SN	[c] : actACP + (23) h + (7) malACP + (16) nadph --> (7) ACP + (7) co2 + (8) h2o + (16) nadp + ocdACP
STM1195, STM1197, STM2378, STM1067, STM0227, STM1700	FabGec+FabF+FabB+FabA+FabZ+FabI	C181SN	[c] : actACP + (22) h + (7) malACP + (15) nadph --> (7) ACP + (7) co2 + (8) h2o + (15) nadp + octeACP
STM1197, STM1195, STM2378, STM1067, STM0227, STM1700	FabF+FabGec+FabB+FabA+FabZ+FabI	C182SN	[c] : actACP + (21) h + (7) malACP + (14) nadph --> (7) ACP + (7) co2 + (8) h2o + (14) nadp + ocdcyaACP
STM1195, STM1197, STM2378, STM1067, STM0227, STM1700	FabGec+FabF+FabB+FabA+FabZ+FabI	C184SN	[c] : actACP + (19) h + (7) malACP + (12) nadph --> (7) ACP + (7) co2 + (8) h2o + (12) nadp + ocdcteACP
STM2089	RfbJ	CDPABEQS	[c] : cdpdddg + h + nadh --> cdpabe + nad
STM2093, STM2090	RfbI+RfbH	CDPDDGR	[c] : cdpddg + h + nadh --> cdpdddg + h2o + nad
STM2091	RbfG	CDPGHL	[c] : cdpglc --> cdpddg + h2o
STM2092	RfbF	CDPGLU	[c] : ctp + g1p + h --> cdpglc + ppi
STM1314, STM1312, STM2431, STM2432, STM1313	ChbA+ChbB+PtsH+PtsI+ChbC	CELBpts	cellb[e] + pep[c] --> 6pgg[c] + pyr[c]
STM2669, STM2667	TyrAec, PheA	CHORM	[c] : chor --> pphn
STM2384	AroC	CHORS	[c] : 3psme --> chor + pi
STM1739, STM0812	Cls, YbhO	CLPNS2_ST	[c] : (0.04) pg2_ST <==> (0.02) clpn2_ST + glyc
		CO2t	co2[e] <==> co2[c]
STM0730	GltA	CS	[c] : accoa + h2o + oaa --> cit + coa + h
STM3334	CodA	CSND	[c] : csn + h + h2o --> nh4 + ura
STM3333	CodB	CSNt2	csn[e] + h[e] --> csn[c] + h[c]
STM2953	PyrG	CTPS2	[c] : atp + gln-L + h2o + utp --> adp + ctp + glu-L + (2) h + pi
		CYSabc	atp[c] + cys-L[e] + h2o[c] --> adp[c] + cys-L[c] + h[c] + pi[c]
STM0441+STM0443+STM0440+STM0442	CyoA	CYTBO3	(2.5) h[c] + (0.5) o2[c] + ubq8h2[c] --> (2.5) h[e] + h2o[c] + ubq8[c]
STM0980	Cmk	CYTK1	[c] : atp + cmp <==> adp + cdp
STM1463	Add	DADA	[c] : dad-2 + h + h2o --> din + nh4
STM3113, STM2409	NupG, NupCec	DADNt2	dad-2[e] + h[e] --> dad-2[c] + h[c]
STM0760, STM1347, STM2670	AroGec, AroH, AroF	DAHPS	[c] : e4p + h2o + pep --> 2dda7p + pi
STM3013	LysA	DAPDC	[c] : 26dap-M + h --> co2 + lys-L
STM3947	DapF	DAPE	[c] : 26dap-LL <==> 26dap-M
STM0222	CdsA	DASYN2_ST	[c] : ctp + h + (0.02) pa2_ST <==> (0.02) cdpdag2_ST + ppi
STM3195	RibBec	DB4PS	[c] : ru5p-D --> db4p + for + h
STM2183	Cdd	DCYTD	[c] : dcyt + h + h2o --> duri + nh4
STM3113, STM2409	NupG, NupCec	DCYTt2	dcyt[e] + h[e] --> dcyt[c] + h[c]
STM3829	DgoK	DDGALK	[c] : 2dh3dgal + atp --> 2dh3dgal6p + adp + h
STM3612	KdgK	DDGLK	[c] : 2ddglcn + atp --> 2ddg6p + adp + h
		DDPGALA	[c] : 2dh3dgal6p <==> g3p + pyr
STM3904	IlvD	DHAD1	[c] : 23dhmb --> 3mob + h2o
STM0064	DapB	DHDPRy	[c] : 23dhdp + h + nadph --> nadp + thdp
STM2489	DapA	DHDPS	[c] : aspsa + pyr --> 23dhdp + h + (2) h2o
STM0087	FolA	DHFR	[c] : dhf + h + nadph <==> nadp + thf
STM2365	FolCec	DHFS	[c] : atp + dhpt + glu-L --> adp + dhf + h + pi
STM3206	FolB	DHNPA	[c] : dhnpt --> 2ahhmp + gcald
STM0416	RibD	DHPPDA2	[c] : 25dhpp + h + h2o --> 5apru + nh4
STM3295	FolP	DHPS3	[c] : 2ahhmd + 4abz --> dhpt + ppi
STM1358	AroD	DHQD1	[c] : 3dhq <==> 3dhsk + h2o
STM3486	AroB	DHQS	[c] : 2dda7p --> 3dhq + pi
STM0988	KdsBec	DMOCT	[c] : ctp + kdo --> ckdo + ppi
		DNMPPA	[c] : dhpmp + h2o --> dhnpt + pi
STM0137, STM1900	MutT, NtpA	DNTPPA	[c] : ahdt + h2o --> dhpmp + h + ppi
STM0140	CoaE	DPCOAK	[c] : atp + dpcoa --> adp + coa + h
STM4567	DeoC	DRPA	[c] : 2dr5p --> acald + g3p
STM1200	Tmk	DTMPK	[c] : atp + dtmp <==> adp + dtdp
STM4568	DeoA	DURIPP	[c] : duri + pi <==> 2dr1p + ura
STM1884	Eda	EDA	[c] : 2ddg6p --> g3p + pyr
STM1155	LpxL	EDTXS1	[c] : ddcaACP + kdo2lipid4 --> ACP + kdo2lipid4L
STM1889	MsbB	EDTXS2	[c] : kdo2lipid4L + myrsACP --> ACP + lipa
STM2952	Eno	ENO	[c] : 2pg <==> h2o + pep
STM2457+STM2458	EutBC	ETHAAL	[c] : etha --> acald + nh4
STM2460	EutH	ETHAt6	etha[e] + h[e] <==> etha[c] + h[c]
STM2205, STM3254	FruK, STM3254	F1PK	[c] : atp + f1p --> adp + fdp + h
STM4109	TalC	F6PA	[c] : f6p <==> dha + g3p
STM2141, STM3068	FbaB, FbaA	FBA	[c] : fdp <==> dhap + g3p
STM2976	FucI	FCI	[c] : fuc-L <==> fcl-L
STM2977	FucK	FCLK	[c] : atp + fcl-L --> adp + fc1p + h
STM2974	FucA	FCLPA	[c] : fc1p <==> dhap + lald-L
STM2847+STM2849+STM2852+STM2851+STM2850+STM2848, STM4285	HycB+FdhF	FHL	[c] : for + h --> co2 + h2
STM3045, STM4084, STM0694, STM4084	FldB+Fpr, FldA+Fpr	FLDR	[c] : fldox + h + nadph <==> fldrd + nadp
STM0045	RibFec	FMNAT	[c] : atp + fmn + h --> fad + ppi
STM4343+STM4342+STM4340+STM4341	Frd	FRD2	[c] : fum + mql8 --> mqn8 + succ
STM4343+STM4342+STM4340+STM4341	Frd	FRD3	[c] : 2dmmql8 + fum --> 2dmmq8 + succ
STM2206, STM2431, STM2432, STM2204, STM3858, STM2206, STM2431, STM2432	FruBec+PtsH+PtsI+FruA, FruAec+FruBec+PtsH+PtsI	FRUpts	fru[e] + pep[c] --> f1p[c] + pyr[c]
STM1830, STM1832, STM1831, STM2431, STM2432	ManX+ManZ+ManY+PtsH+PtsI	FRUpts2	fru[e] + pep[c] --> f6p[c] + pyr[c]
STM1756	PurUec	FTHFD	[c] : 10fthf + h2o --> for + h + thf
STM3792	DeoP	FUCt	fuc-L[e] + h[e] <==> fuc-L[c] + h[c]
STM1469, STM1468, STM4300	FumC, FumA, FumB	FUM	[c] : fum + h2o <==> mal-L
STM3862	GlmUec	G1PACT	[c] : accoa + gam1p --> acgam1p + coa + h
STM3923, STM2095	RffH, RfbA	G1PTMT	[c] : dttp + g1p + h --> dtdpglc + ppi
STM3700	GpsA	G3PD2	[c] : glyc3p + nadp <==> dhap + h + nadph
		G5SADsi	[c] : glu5sa --> 1pyr5c + h + h2o
STM0322	ProA	G5SD	[c] : glu5p + h + nadph --> glu5sa + nadp + pi
STM0684	NagB	G6PDA	[c] : gam6p + h2o --> f6p + nh4
STM3250	GarD	GALCTD	[c] : galctr-D --> 5d4dglcr + h2o
STM3828	DgoD	GALCTND	[c] : galctn-D --> 2dh3dgal + h2o
STM3827	DgoT	GALCTNt6	galctn-D[e] + h[e] <==> galctn-D[c] + h[c]
		GALCTRt2	galctr-D[e] + h[e] --> galctr-D[c] + h[c]
STM0774	GalK	GALKr	[c] : atp + gal <==> adp + gal1p + h
STM4298	MelA	GALS3	[c] : h2o + melib --> gal + glc-D
STM3091	GalP	GALt2	gal[e] + h[e] --> gal[c] + h[c]
STM3258, STM2431, STM2432, STM3259, STM3260	GatA+PtsH+PtsI+GatB+GatC	GALTpts	galt[e] + pep[c] --> galt1p[c] + pyr[c]
STM1752, STM2098	GalU+GalF	GALUi	[c] : g1p + h + utp --> ppi + udpg
STM1290	GapA	GAPD	[c] : g3p + nad + pi <==> 13dpg + h + nadh
		GCALDD	[c] : gcald + h2o + nad --> glyclt + (2) h + nadh
STM2555	GlyA	GHMT2	[c] : ser-L + thf --> gly + h2o + mlthf
STM3740	Gmkec	GK1	[c] : atp + gmp <==> adp + gdp
STM3541, STM3512, STM4482	GntU, GntT, IdnT	GLCNt2	glcn-D[e] + h[e] <==> glcn-D[c] + h[c]
STM2431, STM2432, STM1203, STM2433, STM1830, STM1832, STM1831, STM2431, STM2432	PtsH+PtsI+PtsG+Crr, ManX+ManZ+ManY+PtsH+PtsI	GLCpts	glc-D[e] + pep[c] --> g6p[c] + pyr[c]
STM3249	GarL	GLCRAL	[c] : 5d4dglcr --> 2h3opp + pyr
STM2961, STM2960	YgcY, GudD	GLCRD	[c] : glcr --> 5d4dglcr + h2o
STM2962	GudP	GLCRt6	glcr[e] + h[e] <==> glcr[c] + h[c]
STM3535	GlgA	GLCS1	[c] : adpglc --> adp + glycogen + h
STM3134, STM0161	ExuT, KdgT	GLCURt2	glcur[e] + h[e] --> glcur[c] + h[c]
STM3536	GlgC	GLGC	[c] : atp + g1p + h --> adpglc + ppi
STM4007	GlnA	GLNS	[c] : atp + glu-L + nh4 --> adp + gln-L + h + pi
STM3261	GatD	GLTPD	[c] : galt1p + nad <==> h + nadh + tag6p-D
STM0321	ProB	GLU5K	[c] : atp + glu-L --> adp + glu5p
STM1299	GdhA	GLUDy	[c] : glu-L + h2o + nadp <==> akg + h + nadph + nh4
STM4131	MurI	GLUR	[c] : glu-D <==> glu-L
STM4283	GltP	GLUt2	glu-L[e] + h[e] --> glu-L[c] + h[c]
STM3746	GltS	GLUt4i	glu-L[e] + na1[e] --> glu-L[c] + na1[c]
STM3709	KbL	GLYATRi	[c] : 2aobut + coa --> accoa + gly
STM3529, STM4108	STM3529, GldA	GLYCDx	[c] : glyc + nad --> dha + h + nadh
STM3247, STM2959, STM0525, STM2492	GarK, STM2959, GlxK, STM2492	GLYCK	[c] : atp + glyc-R --> 3pg + adp + h
STM3646, STM1135	YiaE, YcdW	GLYCLTDyr	[c] : glx + h + nadph <==> glyclt + nadp
STM4086	GlpK	GLYK	[c] : atp + glyc --> adp + glyc3p + h
STM3200	RfaEec	GMHEPAT	[c] : atp + gmh1p + h --> adphep-D,D + ppi
STM3200	RfaEec	GMHEPK	[c] : atp + gmh7p --> adp + gmh17bp + h
STM0248	GmhB	GMHEPPA	[c] : gmh17bp + h2o --> gmh1p + pi
STM2510	GuaA	GMPS2	[c] : atp + gln-L + h2o + xmp --> amp + glu-L + gmp + (2) h + ppi
STM3542, STM4485	GntK, IdnK	GNK	[c] : atp + glcn-D --> 6pgc + adp + h
STM0491	Gsk	GSNK	[c] : atp + gsn --> adp + gmp + h
STM3113	NupG	GSNt2	gsn[e] + h[e] --> gsn[c] + h[c]
STM2193	FolE	GTPCI	[c] : gtp + h2o --> ahdt + for + h
STM1711	RibA	GTPCII	[c] : gtp + (3) h2o --> 25dhpp + for + (2) h + ppi
		GUAt	gua[e] <==> gua[c]
		GUAti	gua[e] --> gua[c]
STM3137	UxaC	GUI1	[c] : glcur <==> fruur
		H2Ot5	h2o[e] <==> h2o[c]
		H2St	h2s[e] <==> h2s[c]
STM0171	YadF	HCO3E	[c] : co2 + h2o <==> h + hco3
STM2403	Glk	HEX1	[c] : atp + glc-D --> adp + g6p + h
STM0150	AroP	HISt2	h[e] + his-L[e] --> h[c] + his-L[c]
STM0519, STM3248	GlxR, GarR	HOXPRx	[c] : glyc-R + nad <==> 2h3opp + h + nadh
STM0183	FolK	HPPK	[c] : 2ahhmp + atp --> 2ahhmd + amp + h
STM0518	Hyi	HPYRI	[c] : hpyr <==> 2h3opp
STM3646, STM1135	YiaE, YcdW	HPYRRy	[c] : h + hpyr + nadph --> glyc-R + nadp
STM1787+STM1786+STM1788, STM3150+STM3147	HyaA, HybC	HYD1	(2) h[c] + h2[c] + ubq8[c] --> (2) h[e] + ubq8h2[c]
STM1787+STM1786+STM1788, STM3150+STM3147	HyaA, HybC	HYD2	(2) h[c] + h2[c] + mqn8[c] --> (2) h[e] + mql8[c]
STM1787+STM1786+STM1788, STM3150+STM3147	HyaA, HybC	HYD3	2dmmq8[c] + (2) h[c] + h2[c] --> 2dmmql8[c] + (2) h[e]
		HYXNt	hxan[e] <==> hxan[c]
STM1238	Icd	ICDHy	[c] : icit + nadp <==> akg + co2 + nadph
STM4184	AceA	ICL	[c] : icit --> glx + succ
STM4484	IdnD	IDOND	[c] : 5dglcn + h + nadh <==> idon-L + nad
STM4484	IdnD	IDOND2	[c] : 5dglcn + h + nadph --> idon-L + nadp
STM1725	TrpCec	IGPS	[c] : 2cpr5p + h --> 3ig3p + co2 + h2o
STM0399	BrnQ	ILEt4	ile-L[e] + na1[e] --> ile-L[c] + na1[c]
STM2511	GuaB	IMPD	[c] : h2o + imp + nad --> h + nadh + xmp
STM0491	Gsk	INSK	[c] : atp + ins --> adp + h + imp
STM2421, STM3113	XapB, NupG	INSt2	h[e] + ins[e] --> h[c] + ins[c]
STM1193	FabHec	KAS15	[c] : accoa + h + malACP --> actACP + co2 + coa
STM1195, STM1197, STM1195, STM2378	FabGec+FabF, FabGec+FabB	KAS16	[c] : ddcaACP + (2) h + malACP + nadph --> 3htdACP + ACP + co2 + nadp
STM3316	KdoP	KDOPP	[c] : h2o + kdo8p --> kdo + pi
STM1772	KdsA	KDOPS	[c] : ara5p + h2o + pep --> kdo8p + pi
STM2973	FucO	LCAR	[c] : h + lald-L + nadh <==> 12ppd-S + nad
STM0399	BrnQ	LEUt4	leu-L[e] + na1[e] --> leu-L[c] + na1[c]
STM0229	LpxB	LPADSS	[c] : lipidX + u23ga --> h + lipidAds + udp
STM3713	RfaL	LPSO5Se	lpscore_ST[e] + oa_ST[e] --> h[e] + lpsO5_ST[e] + udcpdp[c]
STM3714, STM4293, STM3722, STM3717, STM3711, STM3712, STM3718, STM3635, STM3719, STM3716, STM2301, STM3721	RfaK+EptA+RfaG+RfaJec+RfaF+RfaC+RfaI+EptB+RfaB+RfaY+ArnT+RfaP	LPSSYN_ST3	[c] : (3) adphep-L,D + (2) atp + lipa + (0.04) pe2_ST + uacgam + udpara + (2) udpg + (2) udpgal --> (0.04) 12dgr2_ST + (5) adp + (9) h + lpscore_ST + udcpp + (5) udp
		LPST	lpscore_ST[c] --> lpscore_ST[e]
STM2200	LysP	LYSt6	h[e] + lys-L[e] <==> h[c] + lys-L[c]
STM3686	MtlD	M1PD	[c] : mnl1p + nad <==> f6p + h + nadh
STM4183	AceB	MALS	[c] : accoa + glx + h2o --> coa + h + mal-L
STM4227, STM4230, STM4229, STM4228	MalG+MalK+MalE+MalF	MALTabc	atp[c] + h2o[c] + malt[e] --> adp[c] + h[c] + malt[c] + pi[c]
STM2105, STM2084	ManC, RfbM	MAN1PT2	[c] : gdp + h + man1p --> gdpman + pi
STM1467	ManA	MAN6PI	[c] : man6p <==> f6p
STM3136	UxuB	MANAO	[c] : mana + nad <==> fruur + h + nadh
STM0577, STM2431, STM0576, STM2432, STM0574, STM0575, STM1830, STM1832, STM1831, STM2431, STM2432, STM4538, STM2431, STM2432, STM4537, STM4535, STM4536	STM0577+PtsH+STM0576+PtsI+ManZ2+ManY2, ManX+ManZ+ManY+PtsH+PtsI, ManZ3+PtsH+PtsI+ManY3+STM4535+STM4536	MANpts	man[e] + pep[c] --> man6p[c] + pyr[c]
STM0370	PrpD	MCITD	[c] : 2mcit --> 2mcacn + h2o
STM0369	PrpC	MCITS	[c] : h2o + oaa + ppcoa --> 2mcit + coa + h
STM1194	FabD	MCOATA	[c] : ACP + malcoa <==> coa + malACP
STM3359	Mdh	MDH	[c] : mal-L + nad <==> h + nadh + oaa
STM4299	MelB	MELIBt2	h[e] + melib[e] --> h[c] + melib[c]
STM0245, STM0247, STM0246	MetQ+MetN+MetI	METabc	atp[c] + h2o[c] + met-L[e] --> adp[c] + h[c] + met-L[c] + pi[c]
STM0158	AcnB	MICITH	[c] : 2mcacn + h2o --> micit
STM0368	PrpB	MICITL	[c] : micit <==> pyr + succ
STM3514	MalP	MLTP1	[c] : maltpt + pi <==> g1p + maltttr
STM3514	MalP	MLTP2	[c] : malthx + pi <==> g1p + maltpt
STM3514	MalP	MLTP3	[c] : malthp + pi <==> g1p + malthx
STM2051	PduP	MMSAD2	[c] : coa + nad + ppal --> h + nadh + ppcoa
STM2431, STM2432, STM3685	PtsH+PtsI+MtlA	MNLpts	mnl[e] + pep[c] --> mnl1p[c] + pyr[c]
STM3135	UxuAec	MNNH	[c] : mana --> 2ddglcn + h2o
STM3724	KdtA	MOAT	[c] : ckdo + lipidA --> cmp + h + kdolipid4
STM3724	KdtA	MOAT2	[c] : ckdo + kdolipid4 --> cmp + h + kdo2lipid4
STM0542	FolD	MTHFC	[c] : h2o + methf <==> 10fthf + h
STM0542	FolD	MTHFD	[c] : mlthf + nadp <==> methf + nadph
STM4105	MetF	MTHFR2	[c] : (2) h + mlthf + nadh --> 5mthf + nad
STM2324+STM2322+STM2323+STM2326+STM2321+STM2325+STM2327+STM2320+STM2317+STM2318+STM2328+STM2316+STM2319	Nuo	NADH21	(4) h[c] + nadh[c] + ubq8[c] --> (3) h[e] + nad[c] + ubq8h2[c]
STM2324+STM2322+STM2323+STM2326+STM2321+STM2325+STM2327+STM2320+STM2317+STM2318+STM2328+STM2316+STM2319	Nuo	NADH22	(4) h[c] + mqn8[c] + nadh[c] --> (3) h[e] + mql8[c] + nad[c]
STM2324+STM2322+STM2323+STM2326+STM2321+STM2325+STM2327+STM2320+STM2317+STM2318+STM2328+STM2316+STM2319	Nuo	NADH23	2dmmq8[c] + (4) h[c] + nadh[c] --> 2dmmql8[c] + (3) h[e] + nad[c]
STM2683	YfjB	NADK	[c] : atp + nad --> adp + h + nadp
STM1310	NadEec	NADS1	[c] : atp + dnad + nh4 --> amp + h + nad + ppi
STM1771	ChaA	NAt3	h[e] + na1[c] --> h[c] + na1[e]
STM2526	Ndk	NDPK1	[c] : atp + gdp <==> adp + gtp
STM2526	Ndk	NDPK2	[c] : atp + udp <==> adp + utp
STM2526	Ndk	NDPK3	[c] : atp + cdp <==> adp + ctp
STM2526	Ndk	NDPK4	[c] : atp + dtdp <==> adp + dttp
STM2526	Ndk	NDPK5	[c] : atp + dgdp <==> adp + dgtp
STM2526	Ndk	NDPK7	[c] : atp + dcdp <==> adp + dctp
STM2526	Ndk	NDPK8	[c] : atp + dadp <==> adp + datp
STM0463	AmtB	NH4t	nh4[e] <==> nh4[c]
STM0645	NadD	NNAT	[c] : atp + h + nicrnt --> dnad + ppi
STM0145	NadCec	NNDPR	[c] : (2) h + prpp + quln --> co2 + nicrnt + ppi
STM1762+STM1763+STM1764+STM1761, STM1579+STM1577+STM1578+STM1580	NarGHIJ, NarVWYZ	NO3R1	(2) h[c] + no3[c] + ubq8h2[c] --> (2) h[e] + h2o[c] + no2[c] + ubq8[c]
STM1579+STM1577+STM1578+STM1580, STM1762+STM1763+STM1764+STM1761	NarVWYZ, NarGHIJ	NO3R2	(2) h[c] + mql8[c] + no3[c] --> (2) h[e] + h2o[c] + mqn8[c] + no2[c]
STM1765, STM1576	NarKec, NarU	NO3t7	no2[c] + no3[e] --> no2[e] + no3[c]
STM4278+STM4277+STM4279+STM4280	NrfABCD	NTRED2	(2) h[e] + (3) mql8[c] + no2[e] --> (2) h2o[e] + (3) mqn8[c] + nh4[e]
STM4278+STM4277+STM4279+STM4280	NrfABCD	NTRED3	(2) h[e] + no2[e] + (3) ubq8h2[c] --> (2) h2o[e] + nh4[e] + (3) ubq8[c]
		O2t	o2[e] <==> o2[c]
STM2232	OafA	OACT	[c] : accoa + udcpo4 --> coa + udcpo5
STM3926	WzxE	OAO5t3	h[e] + udcpo5[c] --> h[c] + udcpo5[e]
STM1332	Rfc	OASe2	(30) udcpo5[e] --> (29) h[e] + oa_ST[e] + (29) udcpdp[c]
STM0386	ProC	P5CR	[c] : 1pyr5c + (2) h + nadph --> nadp + pro-L
		PAPA2_ST	[c] : h2o + (0.02) pa2_ST --> (0.02) 12dgr2_ST + pi
STM0125	MraY	PAPPT3	[c] : udcpp + ugmda --> uagmda + ump
STM3173, STM4235	PlsC+PlsBec	PASYN_ST4	[c] : glyc3p + (0.08) hdeACP + (0.26) myrsACP + (0.04) ocdACP + (0.12) ocdcteACP + (0.06) ocdcyaACP + (0.06) octeACP + (1.38) palmACP --> (2) ACP + (0.02) pa2_ST
STM0154, STM0152, STM0153	LpdA+AceEec+AceFec	PDH	[c] : coa + nad + pyr --> accoa + co2 + nadh
STM4062, STM1326	PfkA, PfkB	PFK	[c] : atp + f6p --> adp + fdp + h
STM3257, STM1326	GatZst, PfkB	PFK_2	[c] : atp + tag6p-D --> adp + h + tagdp-D
STM1651, STM3045, STM1651, STM0694	NifJ+FldB, NifJ+FldA	PFOR	[c] : coa + fldox + h + pyr --> accoa + co2 + fldrd
STM3294	MrsA	PGAMT	[c] : gam1p <==> gam6p
STM3062	SerA	PGCD	[c] : 3pg + nad --> 3php + h + nadh
STM2081	Gnd	PGDH	[c] : 6pgc + nadp --> co2 + nadph + ru5p-D
STM3051, STM1316	BglA, ChbF	PGGH	[c] : 6pgg + h2o --> g6p + glc-D
STM4221	Pgi	PGI	[c] : g6p <==> f6p
STM3069	Pgk	PGK	[c] : 13dpg + adp <==> 3pg + atp
STM3704, STM0772, STM4585	YibO, GpmA, GpmB	PGM	[c] : 3pg <==> 2pg
STM0698	Pgmec	PGMT	[c] : g1p <==> g6p
STM0420, STM1710	PgpAec, PgpBec	PGPP2_ST	[c] : h2o + (0.02) pgp2_ST --> (0.02) pg2_ST + pi
STM1945	PgsA	PGSA2_ST	[c] : (0.02) cdpdag2_ST + glyc3p <==> cmp + h + (0.02) pgp2_ST
STM4248, STM3903, STM0998	TyrB, IlvE, AspC	PHETA1	[c] : akg + phe-L <==> glu-L + phpyr
STM3589	PitA	PIt6i	h[e] + pi[e] --> h[c] + pi[c]
STM2104, STM2083	CpsG, RfbK	PMANM	[c] : man1p <==> man6p
		PMDPHT	[c] : 5aprbu + h2o --> 4r5au + pi
STM4139	CoaA	PNTK	[c] : atp + pnto-R --> 4ppan + adp + h
STM3382	PanF	PNTOt4	na1[e] + pnto-R[e] --> na1[c] + pnto-R[c]
STM4414	Ppa	PPA	[c] : h2o + ppi --> h + (2) pi
STM3242, STM2337, STM2057	TdcD, AckA, PduW	PPAK	[c] : adp + ppap <==> atp + ppa
STM4119	Ppc	PPC	[c] : co2 + h2o + pep --> h + oaa + pi
STM3730	Dfp	PPCDC	[c] : 4ppcys + h --> co2 + pan4p
STM3118	YgfH	PPCSCT	[c] : ppcoa + succ --> ppa + succoa
STM2040+STM2042+STM2041	PduCDE	PPDD	[c] : 12ppd-S --> h2o + ppal
STM4569	DeoB	PPM	[c] : r1p <==> r5p
STM4569	DeoB	PPM2	[c] : 2dr1p <==> 2dr5p
STM3730	Dfp	PPNCL2	[c] : 4ppan + ctp + cys-L --> 4ppcys + cmp + h + ppi
STM2669	TyrAec	PPND	[c] : nad + pphn --> 34hpp + co2 + nadh
STM2667	PheA	PPNDH	[c] : h + pphn --> co2 + h2o + phpyr
		PPTGS_ST	[c] : uaagmda --> h + peptido_ST + udcpdp
STM1725	TrpCec	PRAIi	[c] : pran --> 2cpr5p
STM4290	ProPec	PROt2	h[e] + pro-L[e] --> h[c] + pro-L[c]
STM1125	PutPec	PROt4	na1[e] + pro-L[e] --> na1[c] + pro-L[c]
STM1780	PrsA	PRPPS	[c] : atp + r5p <==> amp + h + prpp
STM0978	AroA	PSCVT	[c] : pep + skm5p <==> 3psme + pi
STM4348	Psd	PSD2_ST	[c] : h + (0.02) ps2_ST --> co2 + (0.02) pe2_ST
STM0977	SerC	PSERT	[c] : 3php + glu-L --> akg + pser-L
STM4578	SerB	PSP_L	[c] : h2o + pser-L --> pi + ser-L
STM2652	PssA	PSSA2_ST	[c] : (0.02) cdpdag2_ST + ser-L <==> cmp + h + (0.02) ps2_ST
STM2338	Pta	PTA2r	[c] : pi + ppcoa <==> coa + ppap
STM2466, STM2338	EutD, Pta	PTAr	[c] : accoa + pi <==> actp + coa
STM3725	CoaD	PTPATi	[c] : atp + h + pan4p --> dpcoa + ppi
STM0700	PotEec	PTRCORNt7	orn-L[c] + ptrc[e] <==> orn-L[e] + ptrc[c]
STM0700	PotEec	PTRCt2	h[e] + ptrc[e] <==> h[c] + ptrc[c]
STM3218	PuuT	PTRCTA	[c] : akg + ptrc --> 4abutn + glu-L
STM4570	DeoD	PUNP1	[c] : adn + pi <==> ade + r1p
STM4570	DeoD	PUNP2	[c] : dad-2 + pi <==> 2dr1p + ade
STM4570	DeoD	PUNP5	[c] : ins + pi <==> hxan + r1p
STM4570	DeoD	PUNP6	[c] : din + pi <==> 2dr1p + hxan
STM1378, STM1888	Pykf, Pyka	PYK	[c] : adp + h + pep --> atp + pyr
STM3968	Udp	PYNP2	[c] : pi + uri <==> r1p + ura
STM0756	NadA	QULNS	[c] : dhap + iasp --> (2) h2o + pi + quln
STM0045	RibFec	RBFK	[c] : atp + ribflv --> adp + fmn + h
STM1426	RibEec	RBFSa	[c] : 4r5au + db4p --> dmlz + (2) h2o + pi
STM0417	RibH	RBFSb	[c] : (2) dmlz --> 4r5au + ribflv
STM3793, STM3885	DeoK, RbsK	RBK	[c] : atp + rib-D --> adp + h + r5p
STM0103	AraB	RBLK1	[c] : atp + rbl-L --> adp + h + ru5p-L
STM3677, STM0101, STM4388	SgbE, AraD, SgaE	RBP4E	[c] : ru5p-L <==> xu5p-D
STM3883, STM3882, STM3884, STM3881	RbsC+RbsA+RbsB+RbsDec	RIBabc	atp[c] + h2o[c] + rib-D[e] --> adp[c] + h[c] + pi[c] + rib-D[c]
STM4046	RhaA	RMI	[c] : rmn <==> rml
STM4047	RhaB	RMK	[c] : atp + rml --> adp + h + rml1p
STM4050	RhaT	RMNt	h[e] + rmn[e] --> h[c] + rmn[c]
STM4045	RhaD	RMPA	[c] : rml1p <==> dhap + lald-L
STM2277+STM2278	NrdA	RNDR1	[c] : adp + trdrd --> dadp + h2o + trdox
STM2277+STM2278	NrdA	RNDR2	[c] : gdp + trdrd --> dgdp + h2o + trdox
STM2277+STM2278, STM2808+STM2807	NrdA, NrdE	RNDR3	[c] : cdp + trdrd --> dcdp + h2o + trdox
STM4452	NrdD	RNTR1c	[c] : atp + fldrd --> datp + fldox + h2o
STM4452	NrdD	RNTR2c	[c] : fldrd + gtp --> dgtp + fldox + h2o
STM4452	NrdD	RNTR3c	[c] : ctp + fldrd --> dctp + fldox + h2o
STM1617, STM4080, STM3483	SgcE, STM4080, Rpeec	RPE	[c] : ru5p-D <==> xu5p-D
STM3063, STM1933	RpiA, RpiB	RPI	[c] : r5p <==> ru5p-D
STM0310	GmhA	S7PI	[c] : s7p <==> gmh7p
STM1306	AstB	SADH	[c] : (2) h + (2) h2o + sucarg --> co2 + (2) nh4 + sucorn
STM2835	SrlD	SBTPD	[c] : nad + sbt6p <==> f6p + h + nadh
STM2834, STM2752, STM2431, STM2432, STM2750, STM2834, STM2431, STM2432, STM2832, STM2833	SrlB+SrlE2+PtsH+PtsI+SrlA2, SrlB+PtsH+PtsI+SrlA+SrlE	SBTpts	pep[c] + sbt-D[e] --> pyr[c] + sbt6p[c]
STM2483	DapE	SDPDS	[c] : h2o + sl26da --> 26dap-LL + succ
STM3468	ArgD	SDPTA	[c] : akg + sl26da <==> glu-L + sl2a6o
STM1307	AstE	SGDS	[c] : h2o + sucglu --> glu-L + succ
STM1305	AstD	SGSAD	[c] : h2o + nad + sucgsa --> (2) h + nadh + sucglu
STM3859, STM1359, STM3401	STM3859, YdiB, AroEec	SHK3D	[c] : 3dhsk + h + nadph <==> nadp + skm
STM3487, STM0388	AroK, AroL	SHKK	[c] : atp + skm --> adp + h + skm5p
STM1303	AstC	SOTA	[c] : akg + sucorn --> glu-L + sucgsa
STM1223, STM1225, STM1226, STM1222	PotC+PotB+PotA+PotDec	SPMDabc	atp[c] + h2o[c] + spmd[e] --> adp[c] + h[c] + pi[c] + spmd[c]
STM2791	GabD	SSALy	[c] : h2o + nadp + sucsal --> (2) h + nadph + succ
STM0733+STM0734+STM0735+STM0732	Sdh	SUCD1i	[c] : fad + succ --> fadh2 + fum
STM0733+STM0734+STM0735+STM0732	Sdh	SUCD4	[c] : fadh2 + ubq8 <==> fad + ubq8h2
STM0739+STM0738	SucC	SUCOAS	[c] : atp + coa + succ <==> adp + pi + succoa
STM2473, STM0007	TalA, TalB	TAL	[c] : g3p + s7p <==> e4p + f6p
STM2094	RfbC	TDPDREi	[c] : dtdpddg --> dtdpddm
STM2096	RfbD	TDPDRR	[c] : dtdprmn + nadp <==> dtdpddm + h + nadph
STM2097, STM3922	RfbB, RffG	TDPGDH	[c] : dtdpglc --> dtdpddg + h2o
STM0985	LpxK	TDSK	[c] : atp + lipidAds --> adp + h + lipidA
STM3253	GatY	TGBPA	[c] : tagdp-D <==> dhap + g3p
STM1480+STM1479, STM4126	Pnt, SthA	THD5	[c] : nad + nadph --> nadh + nadp
STM0213	DapD	THDPS	[c] : h2o + succoa + thdp --> coa + sl2a6o
STM2421, STM2409, STM3113	XapB, NupCec, NupG	THMDt2	h[e] + thymd[e] --> h[c] + thymd[c]
STM2555, STM0934	GlyA, LtaA	THRA	[c] : thr-L <==> acald + gly
STM3708	Tdh	THRD	[c] : nad + thr-L --> 2aobut + h + nadh
STM3243	TdcC	THRt2	h[e] + thr-L[e] --> h[c] + thr-L[c]
STM3225	SstT	THRt4	na1[e] + thr-L[e] --> na1[c] + thr-L[c]
		THYMt7	thym[c] --> thym[e]
STM2474, STM2341, STM2340, STM3076	TktB, STM2341, STM2340, TktA	TKT1	[c] : r5p + xu5p-D <==> g3p + s7p
STM2474, STM3076, STM2341, STM2340	TktB, TktA, STM2341, STM2340	TKT2	[c] : e4p + xu5p-D <==> f6p + g3p
STM1750	Tdk	TMDK1	[c] : atp + thymd --> adp + dtmp + h
STM4568	DeoA	TMDPP	[c] : pi + thymd <==> 2dr1p + thym
STM4081	Tpi	TPI	[c] : dhap <==> g3p
STM0958	TrxB	TRDR	[c] : h + nadph + trdox --> nadp + trdrd
STM3161	MetC	TRPAS1	[c] : cys-L + h2o --> h + h2s + nh4 + pyr
STM1727+STM1726	TrpA	TRPS2	[c] : indole + ser-L --> h2o + trp-L
STM1727+STM1726	TrpA	TRPS3	[c] : 3ig3p --> g3p + indole
STM0998, STM4248	AspC, TyrB	TYRTA	[c] : akg + tyr-L <==> 34hpp + glu-L
STM0226	LpxD	U23GAAT	[c] : 3htdACP + u3hga --> ACP + h + u23ga
STM0123	MurEec	UAAGDS	[c] : 26dap-M + atp + uamag --> adp + h + pi + ugmd
STM0228	LpxA	UAGAAT	[c] : 3htdACP + uacgam <==> ACP + u3aga
STM3307	MurA	UAGCVT	[c] : pep + uacgam --> pi + uaccg
STM3862	GlmUec	UAGDP	[c] : acgam1p + h + utp --> ppi + uacgam
STM0128	MurGec	UAGPT3	[c] : uacgam + uagmda --> h + uaagmda + udp
STM0126	MurD	UAMAGS	[c] : atp + glu-D + uama --> adp + h + pi + uamag
STM0129	MurC	UAMAS	[c] : ala-L + atp + uamr --> adp + h + pi + uama
STM4137	MurB	UAPGR	[c] : h + nadph + uaccg --> nadp + uamr
STM2087	RfbV	UDCPAT	[c] : cdpabe + udcpgrm --> cdp + h + udcpo4
STM3205	BacA	UDCPDP	[c] : h2o + udcpdp --> h + pi + udcpp
STM2082	RfbP	UDCPGT	[c] : udcpp + udpgal --> udcpg + ump
STM2086	RfbU	UDCPMT	[c] : gdpman + udcpgr --> gdp + h + udcpgrm
STM2085	RfbN	UDCPRT	[c] : dtdprmn + udcpg --> dtdp + h + udcpgr
STM2298	ArnC	UDPARAT	[c] : udcpp + udpara4n --> udp + udpara
STM0776	GalE	UDPG4E	[c] : udpg <==> udpgal
STM2080	Ugd	UDPGDi	[c] : h2o + (2) nad + udpg --> (3) h + (2) nadh + udpglcur
STM2297	ArnB	UDPKPTA	[c] : glu-L + udpkp --> akg + udpara4n
STM2299	ArnA	UGLCURD	[c] : nad + udpglcur --> co2 + nadh + udpkp
STM0775	GalT	UGLT	[c] : gal1p + udpg <==> g1p + udpgal
STM0515	AllA	UGLYCH	[c] : (2) h + h2o + urdglyc --> co2 + glx + (2) nh4
STM0124	MurFec	UGMDDS	[c] : alaala + atp + ugmd --> adp + h + pi + ugmda
STM0134	LpxC	UHGADA	[c] : h2o + u3aga --> ac + u3hga
STM0980, STM0218	Cmk, PyrHec	UMPK	[c] : atp + ump <==> adp + udp
		URAt7b	ura[c] --> ura[e]
STM2122	Udk	URIK2	[c] : gtp + uri --> gdp + h + ump
STM2421, STM2409, STM3113	XapB, NupCec, NupG	URIt2	h[e] + uri[e] --> h[c] + uri[c]
STM0535	LpxH	USHD	[c] : h2o + u23ga --> (2) h + lipidX + ump
STM0399	BrnQ	VALt4	na1[e] + val-L[e] --> na1[c] + val-L[c]
STM3903	IlvE	VALTA	[c] : akg + val-L <==> 3mob + glu-L
STM3665	AvtA	VPAMT	[c] : 3mob + ala-L --> pyr + val-L

## Sheet: SubOptimal HostCell Reactome
Supplemental Data S7: S. typhimurium Reactome as calculate in silico using FVA inside the host cell for sub-optimal growth
Gene	Protein	Abbreviation	Equation	Unique to Suboptimal Reactome
STM2037	PduF	12PPDt	12ppd-S[e] <==> 12ppd-S[c]	No
STM4483	IdnO	5DGLCNR	[c] : 5dglcn + h + nadph <==> glcn-D + nadp	Yes
STM3315	ArpI	A5PISO	[c] : ru5p-D <==> ara5p	No
STM3010	Aas	AACPS1	[c] : ACP + atp + ttdca --> amp + myrsACP + ppi	Yes
STM3010	Aas	AACPS12	[c] : ACP + atp + ocdcya --> amp + ocdcyaACP + ppi	Yes
STM3010	Aas	AACPS3	[c] : ACP + atp + hdca --> amp + palmACP + ppi	Yes
STM3010	Aas	AACPS4	[c] : ACP + atp + hdcea --> amp + hdeACP + ppi	Yes
STM3010	Aas	AACPS5	[c] : ACP + atp + ocdcea --> amp + octeACP + ppi	Yes
STM3010	Aas	AACPS6	[c] : ACP + atp + ocdca --> amp + ocdACP + ppi	Yes
STM3010	Aas	AACPS8	[c] : ACP + atp + ocdcte --> amp + ocdcteACP + ppi	Yes
STM2792	GabT	ABTA	[c] : 4abut + akg --> glu-L + sucsal	No
STM1597	PuuG	ABUTD	[c] : 4abutn + h2o + nad --> 4abut + (2) h + nadh	No
STM2463, STM1749	EutE, AdhE	ACALD	[c] : acald + coa + nad <==> accoa + h + nadh	No
		ACALDt	acald[e] <==> acald[c]	Yes
STM0232+STM2366+STM3380+STM3379	Acc	ACCOACr	[c] : accoa + atp + hco3 <==> adp + h + malcoa + pi	No
STM4275, STM0371	Acs, PrpE	ACCOAL	[c] : atp + coa + ppa --> adp + pi + ppcoa	No
STM2431, STM0685, STM2432, STM2431, STM1203, STM2433, STM2432	PtsH+NagE+PtsI, PtsH+PtsG+Crr+PtsI	ACGApts	acgam[e] + pep[c] --> acgam6p[c] + pyr[c]	No
STM4122	ArgB	ACGK	[c] : acglu + atp --> acg5p + adp	Yes
STM2992	ArgA	ACGS	[c] : accoa + glu-L --> acglu + coa + h	Yes
STM3796+STM3795, STM3901+STM3902, STM0116+STM0117	IlvB, IlvG, IlvH	ACHBS	[c] : 2obut + h + pyr --> 2ahbut + co2	Yes
STM2337, STM3242, STM1883	AckA, TdcD, PurT	ACKr	[c] : ac + atp <==> actp + adp	No
STM0116+STM0117, STM3901+STM3902, STM3796+STM3795	IlvH, IlvG, IlvB	ACLS	[c] : h + (2) pyr --> alac-S + co2	No
STM1197, STM2378	FabF, FabB	ACMAT1	[c] : acACP + h + malACP --> ACP + actACP + co2	No
STM3338	NanT	ACNAMt2	acnam[e] + h[e] --> acnam[c] + h[c]	No
STM3339	NanA	ACNML	[c] : acnam --> acmana + pyr	No
STM1193	FabHec	ACOATA	[c] : ACP + accoa <==> acACP + coa	No
STM4120	ArgE	ACODA	[c] : acorn + h2o --> ac + orn-L	Yes
STM0158, STM1712	AcnB, AcnA	ACONTa	[c] : cit <==> acon-C + h2o	No
STM0158, STM1712	AcnB, AcnA	ACONTb	[c] : acon-C + h2o <==> icit	No
STM3468	ArgD	ACOTA	[c] : acorn + akg <==> acg5sa + glu-L	Yes
STM4275	Acs	ACS	[c] : ac + atp + coa --> accoa + amp + ppi	Yes
STM4273	ActP	ACt4	ac[e] + na1[e] --> ac[c] + na1[c]	No
		ACt6	ac[e] + h[e] <==> ac[c] + h[c]	No
STM1463	Add	ADA	[c] : adn + h + h2o --> ins + nh4	No
STM1198	PabC	ADCL	[c] : 4adcho --> 4abz + h + pyr	No
STM1824, STM3469	PabBec+PabA	ADCS	[c] : chor + gln-L --> 4adcho + glu-L	No
STM3747	YicE	ADEt2	ade[e] + h[e] <==> ade[c] + h[c]	Yes
STM0488	Adk	ADK1	[c] : amp + atp <==> (2) adp	No
STM0488	Adk	ADK3	[c] : amp + gtp <==> adp + gdp	No
STM0165	SpeD	ADMDC	[c] : amet + h <==> ametam + co2	Yes
STM0488	Adk	ADNK1	[c] : adn + atp --> adp + amp + h	No
STM2421, STM2409, STM3113	XapB, NupCec, NupG	ADNt2	adn[e] + h[e] --> adn[c] + h[c]	No
STM0483	Apt	ADPT	[c] : ade + prpp --> amp + ppi	Yes
STM2933	CysC	ADSK	[c] : aps + atp --> adp + h + paps	Yes
STM1232	PurB	ADSL1r	[c] : dcamp <==> amp + fum	Yes
STM1232	PurB	ADSL2r	[c] : 25aics <==> aicar + fum	Yes
STM4366	PurA	ADSS	[c] : asp-L + gtp + imp --> dcamp + gdp + (2) h + pi	Yes
STM0683	NagA	AGDC	[c] : acgam6p + h2o --> ac + gam6p	No
STM3710	RfaD	AGMHE	[c] : adphep-D,D --> adphep-L,D	No
STM3078	SpeB	AGMT	[c] : agm + h2o --> ptrc + urea	Yes
STM4121	ArgC	AGPR	[c] : acg5sa + nadp + pi <==> acg5p + h + nadph	Yes
STM3909	IlvCec	AHAI	[c] : alac-S + h + nadph --> 23dhmb + nadp	No
STM4176	PurH	AICART	[c] : 10fthf + aicar <==> fprica + thf	Yes
STM0533	PurK	AIRC2	[c] : air + atp + hco3 --> 5caiz + adp + h + pi	Yes
STM0534	PurE	AIRC3	[c] : 5aizc <==> 5caiz	Yes
STM0154, STM0736, STM0737	LpdA+SucA+SucBec	AKGD	[c] : akg + coa + nad --> co2 + nadh + succoa	No
STM3567, STM3560, STM3561, STM3562, STM3563	LivJ+LivF+LivG+LivM+LivH	ALAabc	ala-L[e] + atp[c] + h2o[c] --> adp[c] + ala-L[c] + h[c] + pi[c]	Yes
STM0380, STM0130	DdlA, DdlB	ALAALA	[c] : (2) ala-D + atp <==> adp + alaala + h + pi	No
STM4247, STM1802	Alrec, DadX	ALAR	[c] : ala-L <==> ala-D	No
STM4398	CycAec	ALAt2	ala-L[e] + h[e] --> ala-L[c] + h[c]	No
STM2555	GlyA	ALATA_D2	[c] : ala-D + pydx5p --> pyam5p + pyr	Yes
		ALATA_L	[c] : akg + ala-L <==> glu-L + pyr	No
STM2555	GlyA	ALATA_L2	[c] : ala-L + pydx5p --> pyam5p + pyr	Yes
STM2461, STM1567, STM1749	EutG, AdhP, AdhE	ALCD2x	[c] : etoh + nad <==> acald + h + nadh	Yes
STM3680	AldB	ALDD2y	[c] : acald + h2o + nadp --> ac + (2) h + nadph	Yes
STM0527	AllC	ALLTAMH	[c] : alltt + (2) h + (2) h2o --> co2 + (2) nh4 + urdglyc	No
STM0523	AllB	ALLTN	[c] : alltn + h2o --> alltt + h	No
STM0522	AllP	ALLTNt6	alltn[e] + h[e] <==> alltn[c] + h[c]	No
STM3513	MalQ	AMALT1	[c] : malt + malttr --> glc-D + maltttr	Yes
STM3513	MalQ	AMALT2	[c] : malt + maltttr --> glc-D + maltpt	No
STM3513	MalQ	AMALT3	[c] : malt + maltpt --> glc-D + malthx	No
STM3513	MalQ	AMALT4	[c] : malt + malthx --> glc-D + malthp	No
STM3337	NanE	AMANAPEr	[c] : acmanap <==> acgam6p	No
STM3336	NanK	AMANK	[c] : acmana + atp --> acmanap + adp + h	No
STM2009	Amn	AMPN	[c] : amp + h2o --> ade + r5p	Yes
STM1724	TrpDec	ANPRT	[c] : anth + prpp --> ppi + pran	No
STM1723, STM1724	TrpEec+TrpDec	ANS1	[c] : chor + gln-L --> anth + glu-L + h + pyr	No
STM0416	RibD	APRAUR	[c] : 5apru + h + nadph --> 5aprbu + nadp	No
STM0102	AraA	ARAI	[c] : arab-L <==> rbl-L	No
STM3016	AraE	ARBt2	arab-L[e] + h[e] <==> arab-L[c] + h[c]	No
STM2353, STM2351, STM2352, STM2355, STM0891, STM0887, STM0889, STM0888	HisQ+HisP+HisM+ArgT, ArtP+ArtJ+ArtQ+ArtM	ARGabc	arg-L[e] + atp[c] + h2o[c] --> adp[c] + arg-L[c] + h[c] + pi[c]	Yes
STM3086, STM4296	SpeA, AdiA	ARGDC	[c] : arg-L + h --> agm + co2	Yes
STM4467	STM4467	ARGDr	[c] : arg-L + h2o <==> citr-L + nh4	Yes
STM1477	ArcD	ARGORNt3	arg-L[e] + orn-L[c] <==> arg-L[c] + orn-L[e]	No
STM4123	ArgH	ARGSL	[c] : argsuc <==> arg-L + fum	Yes
STM3290	ArgG	ARGSS	[c] : asp-L + atp + citr-L --> amp + argsuc + h + ppi	Yes
STM3066	YggA	ARGt3	arg-L[c] + h[e] --> arg-L[e] + h[c]	Yes
STM3539	Asd	ASAD	[c] : aspsa + nadp + pi <==> 4pasp + h + nadph	No
STM0847, STM3598, STM1294	YbiK, STM3598, AnsA	ASNN	[c] : asn-L + h2o --> asp-L + nh4	Yes
STM3106	AnsB	ASNNe	[e] : asn-L + h2o --> asp-L + nh4	Yes
STM0680	AsnB	ASNS1	[c] : asp-L + atp + gln-L + h2o --> amp + asn-L + glu-L + h + ppi	Yes
STM3877	AsnA	ASNS2	[c] : asp-L + atp + nh4 --> amp + asn-L + h + ppi	No
STM1584	AnsP	ASNt2	asn-L[e] + h[e] --> asn-L[c] + h[c]	No
STM0180	PanD	ASP1DC	[c] : asp-L + h --> ala-B + co2	Yes
STM0663, STM0662, STM0665, STM0664	GltK+GltL+GltI+GltJ	ASPabc	asp-L[e] + atp[c] + h2o[c] --> adp[c] + asp-L[c] + h[c] + pi[c]	Yes
STM4459+STM4460	PyrBec	ASPCT	[c] : asp-L + cbp --> cbasp + h + pi	Yes
		ASPDt	asp-D[e] <==> asp-D[c]	Yes
STM0002, STM4220, STM4101	ThrA, LysCec, MetL	ASPK	[c] : asp-L + atp <==> 4pasp + adp	No
STM2641	NadB	ASPO3	[c] : asp-L + ubq8 --> h + iasp + ubq8h2	No
STM2641	NadB	ASPO4	[c] : asp-L + mqn8 --> h + iasp + mql8	No
STM2641	NadB	ASPO5	[c] : asp-L + fum --> h + iasp + succ	No
STM2641	NadB	ASPO6	[c] : asp-L + o2 --> h + h2o2 + iasp	Yes
STM4510, STM3015	STM4510, YgeA	ASPR	[c] : asp-L <==> asp-D	Yes
STM4326	AspA	ASPT	[c] : asp-L --> fum + nh4	No
STM4283	GltP	ASPt2	asp-L[e] + h[e] --> asp-L[c] + h[c]	Yes
STM3614	DctA	ASPt2_2	asp-L[e] + (2) h[e] --> asp-L[c] + (2) h[c]	Yes
STM4325, STM3599, STM4301	DcuA, DcuB2, DcuB	ASPt2_3	asp-L[e] + (3) h[e] --> asp-L[c] + (3) h[c]	Yes
STM0998	AspC	ASPTA1r	[c] : akg + asp-L <==> glu-L + oaa	No
STM1304	AstA	AST	[c] : arg-L + succoa --> coa + h + sucarg	No
		ATPM	[c] : atp + h2o --> adp + h + pi	No
STM2071	HisG	ATPPRT	[c] : atp + prpp --> ppi + prbatp	Yes
STM3867+STM3868+STM3864+STM3866+STM3865, STM3872, STM3871+STM3869+STM3870	AtpF1+AtpI+AtpF0	ATPS4r	adp[c] + (4) h[e] + pi[c] <==> atp[c] + (3) h[c] + h2o[c]	No
		BPNT	[c] : h2o + pap --> amp + pi	Yes
STM2378, STM1700, STM1195, STM0227, STM1197, STM1067, STM1700, STM1195, STM2378, STM1067, STM1700, STM1195, STM1197, STM1700, STM1195, STM0227	FabB+FabI+FabGec+FabZ, FabF+FabA+FabI+FabGec, FabB+FabA+FabI+FabGec, FabF+FabI+FabGec+FabZ	C120SN	[c] : actACP + (14) h + (4) malACP + (10) nadph --> (4) ACP + (4) co2 + ddcaACP + (5) h2o + (10) nadp	No
STM2378, STM1067, STM1700, STM1195, STM1197, STM1067, STM1700, STM1195, STM1197, STM1700, STM1195, STM0227, STM2378, STM1700, STM1195, STM0227	FabB+FabA+FabI+FabGec, FabF+FabA+FabI+FabGec, FabF+FabI+FabGec+FabZ, FabB+FabI+FabGec+FabZ	C140SN	[c] : actACP + (17) h + (5) malACP + (12) nadph --> (5) ACP + (5) co2 + (6) h2o + myrsACP + (12) nadp	No
STM1197, STM1067, STM1700, STM1195, STM2378, STM1700, STM1195, STM0227, STM1197, STM1700, STM1195, STM0227, STM2378, STM1067, STM1700, STM1195	FabF+FabA+FabI+FabGec, FabB+FabI+FabGec+FabZ, FabF+FabI+FabGec+FabZ, FabB+FabA+FabI+FabGec	C160SN	[c] : actACP + (20) h + (6) malACP + (14) nadph --> (6) ACP + (6) co2 + (7) h2o + (14) nadp + palmACP	No
STM2378, STM1067, STM1700, STM1195, STM0227	FabB+FabA+FabI+FabGec+FabZ	C161SN	[c] : actACP + (19) h + (6) malACP + (13) nadph --> (6) ACP + (6) co2 + (7) h2o + hdeACP + (13) nadp	No
STM1197, STM2378, STM1067, STM1700, STM1195, STM0227	FabF+FabB+FabA+FabI+FabGec+FabZ	C180SN	[c] : actACP + (23) h + (7) malACP + (16) nadph --> (7) ACP + (7) co2 + (8) h2o + (16) nadp + ocdACP	No
STM1197, STM2378, STM1067, STM1700, STM1195, STM0227	FabF+FabB+FabA+FabI+FabGec+FabZ	C181SN	[c] : actACP + (22) h + (7) malACP + (15) nadph --> (7) ACP + (7) co2 + (8) h2o + (15) nadp + octeACP	No
STM1197, STM2378, STM1067, STM1700, STM1195, STM0227	FabF+FabB+FabA+FabI+FabGec+FabZ	C182SN	[c] : actACP + (21) h + (7) malACP + (14) nadph --> (7) ACP + (7) co2 + (8) h2o + (14) nadp + ocdcyaACP	No
STM1197, STM2378, STM1067, STM1700, STM1195, STM0227	FabF+FabB+FabA+FabI+FabGec+FabZ	C184SN	[c] : actACP + (19) h + (7) malACP + (12) nadph --> (7) ACP + (7) co2 + (8) h2o + (12) nadp + ocdcteACP	No
STM2558	CadB	CADVt	15dap[c] + h[e] + lys-L[e] --> 15dap[e] + h[c] + lys-L[c]	Yes
STM0476, STM0475, STM3186	AcrA+AcrB+TolC	CAMt	cam[c] + h[e] --> cam[e] + h[c]	Yes
		CAMt2	cam[e] --> cam[c]	Yes
STM1731, STM4106, STM1318	STM1731, KatG, KatE	CAT	[c] : (2) h2o2 --> (2) h2o + o2	Yes
STM0532, STM4466	ArcCec, ArcC	CBMK2	[c] : atp + co2 + nh4 --> adp + cbp + (2) h	Yes
STM0067+STM0066	Car	CBPS	[c] : (2) atp + gln-L + h2o + hco3 --> (2) adp + cbp + glu-L + (2) h + pi	Yes
STM4064	UshB	CDAPPA2_ST	[c] : (0.02) cdpdag2_ST + h2o --> cmp + (2) h + (0.02) pa2_ST	Yes
STM2089	RfbJ	CDPABEQS	[c] : cdpdddg + h + nadh --> cdpabe + nad	No
STM2093, STM2090	RfbI+RfbH	CDPDDGR	[c] : cdpddg + h + nadh --> cdpdddg + h2o + nad	No
STM2091	RbfG	CDPGHL	[c] : cdpglc --> cdpddg + h2o	No
STM2092	RfbF	CDPGLU	[c] : ctp + g1p + h --> cdpglc + ppi	No
STM1779	IspE	CDPMEK	[c] : 4c2me + atp --> 2p4c2me + adp + h	Yes
STM1314, STM2431, STM1313, STM1312, STM2432	ChbA+PtsH+ChbC+ChbB+PtsI	CELBpts	cellb[e] + pep[c] --> 6pgg[c] + pyr[c]	No
STM2669, STM2667	TyrAec, PheA	CHORM	[c] : chor --> pphn	No
STM2384	AroC	CHORS	[c] : 3psme --> chor + pi	No
STM0059+STM0061+STM0060, STM0623+STM0622+STM0621	CitDEF2, CitDEF	CITL	[c] : cit --> ac + oaa	Yes
STM0812, STM1739	YbhO, Cls	CLPNS2_ST	[c] : (0.04) pg2_ST <==> (0.02) clpn2_ST + glyc	No
		CMPN	[c] : cmp + h2o --> csn + r5p	Yes
		CO2t	co2[e] <==> co2[c]	No
STM2020, STM2023, STM2022, STM2021	CbiO+CbiM+CbiN+CbiQ	Coabc	atp[c] + cobalt2[e] + h2o[c] --> adp[c] + cobalt2[c] + h[c] + pi[c]	Yes
STM3952	CorA	COBALTt5	cobalt2[c] <==> cobalt2[e]	Yes
STM0476, STM0475, STM3186	AcrA+AcrB+TolC	CPFXNt	cpfxn[c] + h[e] --> cpfxn[e] + h[c]	Yes
		CPFXNt2	cpfxn[e] --> cpfxn[c]	Yes
STM0730	GltA	CS	[c] : accoa + h2o + oaa --> cit + coa + h	No
STM3334	CodA	CSND	[c] : csn + h + h2o --> nh4 + ura	No
STM3333	CodB	CSNt2	csn[e] + h[e] --> csn[c] + h[c]	No
STM2953	PyrG	CTPS2	[c] : atp + gln-L + h2o + utp --> adp + ctp + glu-L + (2) h + pi	No
		CYSabc	atp[c] + cys-L[e] + h2o[c] --> adp[c] + cys-L[c] + h[c] + pi[c]	No
STM0957+STM0956	CydCD	CYSabc2	atp[c] + cys-L[c] + h2o[c] --> adp[c] + cys-L[e] + h[c] + pi[c]	Yes
STM2430, STM2440	CysKec, CysM	CYSS	[c] : acser + h2s --> ac + cys-L	Yes
STM1557, STM3161	MalY, MetC	CYSTL	[c] : cysth-L + h2o --> hcys-L + nh4 + pyr	Yes
STM0740+STM0741	CydA	CYTBD	(2) h[c] + (0.5) o2[c] + ubq8h2[c] --> (2) h[e] + h2o[c] + ubq8[c]	Yes
STM0441+STM0440+STM0443+STM0442	CyoA	CYTBO3	(2.5) h[c] + (0.5) o2[c] + ubq8h2[c] --> (2.5) h[e] + h2o[c] + ubq8[c]	No
STM0980	Cmk	CYTK1	[c] : atp + cmp <==> adp + cdp	No
STM0980	Cmk	CYTK2	[c] : atp + dcmp <==> adp + dcdp	Yes
STM1803	DadA	DAAD	[c] : ala-D + fad + h2o --> fadh2 + nh4 + pyr	Yes
STM1463	Add	DADA	[c] : dad-2 + h + h2o --> din + nh4	No
STM0488	Adk	DADK	[c] : atp + damp <==> adp + dadp	Yes
STM2409, STM3113	NupCec, NupG	DADNt2	dad-2[e] + h[e] --> dad-2[c] + h[c]	No
STM4236	DgkA	DAGK2_ST	[c] : (0.02) 12dgr2_ST + atp --> adp + h + (0.02) pa2_ST	Yes
STM0760, STM1347, STM2670	AroGec, AroH, AroF	DAHPS	[c] : e4p + h2o + pep --> 2dda7p + pi	No
STM3013	LysA	DAPDC	[c] : 26dap-M + h --> co2 + lys-L	No
STM3947	DapF	DAPE	[c] : 26dap-LL <==> 26dap-M	No
STM0222	CdsA	DASYN2_ST	[c] : ctp + h + (0.02) pa2_ST <==> (0.02) cdpdag2_ST + ppi	No
STM3195	RibBec	DB4PS	[c] : ru5p-D --> db4p + for + h	No
STM2121	Dcd	DCTPD	[c] : dctp + h + h2o --> dutp + nh4	Yes
STM2183	Cdd	DCYTD	[c] : dcyt + h + h2o --> duri + nh4	No
STM3113, STM2409	NupG, NupCec	DCYTt2	dcyt[e] + h[e] --> dcyt[c] + h[c]	No
STM3829	DgoK	DDGALK	[c] : 2dh3dgal + atp --> 2dh3dgal6p + adp + h	No
STM0651, STM0161	STM0651, KdgT	DDGLCNt2	2ddglcn[e] + h[e] <==> 2ddglcn[c] + h[c]	Yes
STM3612	KdgK	DDGLK	[c] : 2ddglcn + atp --> 2ddg6p + adp + h	No
		DDPGALA	[c] : 2dh3dgal6p <==> g3p + pyr	No
STM3740	Gmkec	DGK1	[c] : atp + dgmp <==> adp + dgdp	Yes
STM3904	IlvD	DHAD1	[c] : 23dhmb --> 3mob + h2o	No
STM3904	IlvD	DHAD2	[c] : 23dhmp --> 3mop + h2o	Yes
		DHAt	dha[e] <==> dha[c]	Yes
STM0064	DapB	DHDPRy	[c] : 23dhdp + h + nadph --> nadp + thdp	No
STM2489	DapA	DHDPS	[c] : aspsa + pyr --> 23dhdp + h + (2) h2o	No
STM0087	FolA	DHFR	[c] : dhf + h + nadph <==> nadp + thf	No
STM2365	FolCec	DHFS	[c] : atp + dhpt + glu-L --> adp + dhf + h + pi	No
STM3206	FolB	DHNPA	[c] : dhnpt --> 2ahhmp + gcald	No
STM1058	PyrD	DHORD2	[c] : dhor-S + ubq8 --> orot + ubq8h2	Yes
STM1058	PyrD	DHORD5	[c] : dhor-S + mqn8 --> mql8 + orot	Yes
STM1163	PyrC	DHORTS	[c] : dhor-S + h2o <==> cbasp + h	Yes
STM0416	RibD	DHPPDA2	[c] : 25dhpp + h + h2o --> 5apru + nh4	No
STM3295	FolP	DHPS3	[c] : 2ahhmd + 4abz --> dhpt + ppi	No
STM1358	AroD	DHQD1	[c] : 3dhq <==> 3dhsk + h2o	No
STM3486	AroB	DHQS	[c] : 2dda7p --> 3dhq + pi	No
		DKMPPD	[c] : dkmpp + h2o + o2 --> 2kmb + for + (2) h + pi	Yes
		DKMPPD2	[c] : dkmpp + (3) h2o --> 2kmb + for + (6) h + pi	Yes
STM3692	LldP	D-LACt2	h[e] + lac-D[e] <==> h[c] + lac-D[c]	Yes
STM0423	IspA	DMATT	[c] : dmpp + ipdp --> grdp + ppi	Yes
STM0988	KdsBec	DMOCT	[c] : ctp + kdo --> ckdo + ppi	No
STM0049	LytB	DMPPS	[c] : h + h2mb4p + nadh --> dmpp + h2o + nad	Yes
STM2528+STM2530+STM2529, STM0613+STM0611+STM0612, STM4305+STM4306+STM4307, STM0965+STM0966+STM0964	DmsABC3, DmsABC2, DmsABC4, DmsABC	DMSOR1e	dmso[e] + mql8[c] --> dms[e] + h2o[e] + mqn8[c]	Yes
STM2528+STM2530+STM2529, STM4305+STM4306+STM4307, STM0965+STM0966+STM0964, STM0613+STM0611+STM0612	DmsABC3, DmsABC4, DmsABC, DmsABC2	DMSOR2e	2dmmql8[c] + dmso[e] --> 2dmmq8[c] + dms[e] + h2o[e]	Yes
		DNMPPA	[c] : dhpmp + h2o --> dhnpt + pi	No
STM1900, STM0137	NtpA, MutT	DNTPPA	[c] : ahdt + h2o --> dhpmp + h + ppi	No
STM0140	CoaE	DPCOAK	[c] : atp + dpcoa --> adp + coa + h	No
STM3909, STM0434, STM2573	IlvCec, PanE, STM2573	DPR	[c] : 2dhp + h + nadph --> nadp + pant-R	Yes
STM4567	DeoC	DRPA	[c] : 2dr5p --> acald + g3p	No
STM1200	Tmk	DTMPK	[c] : atp + dtmp <==> adp + dtdp	No
STM1750	Tdk	DURIK1	[c] : atp + duri --> adp + dump + h	Yes
STM4568	DeoA	DURIPP	[c] : duri + pi <==> 2dr1p + ura	No
STM3731	Dutec	DUTPDP	[c] : dutp + h2o --> dump + h + ppi	Yes
STM0220	Dxr	DXPRIi	[c] : dxyl5p + h + nadph --> 2me4p + nadp	Yes
STM0422	Dxs	DXPS	[c] : g3p + h + pyr --> co2 + dxyl5p	Yes
STM1884	Eda	EDA	[c] : 2ddg6p --> g3p + pyr	No
STM1155	LpxL	EDTXS1	[c] : ddcaACP + kdo2lipid4 --> ACP + kdo2lipid4L	No
STM1889	MsbB	EDTXS2	[c] : kdo2lipid4L + myrsACP --> ACP + lipa	No
STM2952	Eno	ENO	[c] : 2pg <==> h2o + pep	No
STM2458+STM2457	EutBC	ETHAAL	[c] : etha --> acald + nh4	No
STM2460	EutH	ETHAt6	etha[e] + h[e] <==> etha[c] + h[c]	No
		ETOHt4	etoh[e] + h[e] <==> etoh[c] + h[c]	Yes
STM2205, STM3254	FruK, STM3254	F1PK	[c] : atp + f1p --> adp + fdp + h	No
STM4109	TalC	F6PA	[c] : f6p <==> dha + g3p	No
STM0309, STM3983, STM1818, STM3982, STM0309, STM2388, STM2389, STM1350	FadE+FadB+FadD+FadA, FadE+FadJ+FadI+FadK	FAO1	[c] : atp + (7) coa + (6) fad + (6) h2o + (6) nad + ttdca --> (7) accoa + amp + (6) fadh2 + (6) h + (6) nadh + ppi	Yes
STM0309, STM2388, STM2389, STM1350, STM0309, STM3983, STM1818, STM3982	FadE+FadJ+FadI+FadK, FadE+FadB+FadD+FadA	FAO10	[c] : atp + (9) coa + (7) fad + (8) h2o + (8) nad + ocdcea --> (9) accoa + amp + (7) fadh2 + (8) h + (8) nadh + ppi	Yes
STM0309, STM3983, STM1818, STM3982, STM0309, STM2388, STM2389, STM1350	FadE+FadB+FadD+FadA, FadE+FadJ+FadI+FadK	FAO2	[c] : atp + (8) coa + (7) fad + (7) h2o + hdca + (7) nad --> (8) accoa + amp + (7) fadh2 + (7) h + (7) nadh + ppi	Yes
STM0309, STM3983, STM1818, STM3982, STM0309, STM2388, STM2389, STM1350	FadE+FadB+FadD+FadA, FadE+FadJ+FadI+FadK	FAO3	[c] : atp + (9) coa + (8) fad + (8) h2o + (8) nad + ocdca --> (9) accoa + amp + (8) fadh2 + (8) h + (8) nadh + ppi	Yes
STM3068, STM2141	FbaA, FbaB	FBA	[c] : fdp <==> dhap + g3p	No
STM4415, STM4085	Fbp, Fbp1	FBP	[c] : fdp + h2o --> f6p + pi	Yes
STM2976	FucI	FCI	[c] : fuc-L <==> fcl-L	No
STM2977	FucK	FCLK	[c] : atp + fcl-L --> adp + fc1p + h	No
STM2974	FucA	FCLPA	[c] : fc1p <==> dhap + lald-L	No
STM4036+STM4035+STM4037, STM1569+STM1568+STM1570	Fdo, Fdn	FDH2e	for[e] + (2) h[c] + ubq8[c] --> co2[e] + h[e] + ubq8h2[c]	Yes
STM4036+STM4035+STM4037, STM1569+STM1568+STM1570	Fdo, Fdn	FDH3e	for[e] + (2) h[c] + mqn8[c] --> co2[e] + h[e] + mql8[c]	Yes
STM4285, STM2849+STM2852+STM2850+STM2848+STM2847+STM2851	FdhF+HycB	FHL	[c] : for + h --> co2 + h2	No
STM3045, STM4084, STM0694, STM4084	FldB+Fpr, FldA+Fpr	FLDR	[c] : fldox + h + nadph <==> fldrd + nadp	No
STM0476, STM0475, STM3186	AcrA+AcrB+TolC	FLQNt	flqn[c] + h[e] --> flqn[e] + h[c]	Yes
		FLQNt2	flqn[e] --> flqn[c]	Yes
STM0045	RibFec	FMNAT	[c] : atp + fmn + h --> fad + ppi	No
STM0974	FocA	FORt	for[e] <==> for[c]	Yes
STM4343+STM4341+STM4342+STM4340	Frd	FRD2	[c] : fum + mql8 --> mqn8 + succ	No
STM4343+STM4341+STM4342+STM4340	Frd	FRD3	[c] : 2dmmql8 + fum --> 2dmmq8 + succ	No
STM2431, STM2432, STM2204, STM2206, STM2431, STM2432, STM3858, STM2206	PtsH+PtsI+FruA+FruBec, PtsH+PtsI+FruAec+FruBec	FRUpts	fru[e] + pep[c] --> f1p[c] + pyr[c]	No
STM2431, STM1831, STM1832, STM1830, STM2432	PtsH+ManY+ManZ+ManX+PtsI	FRUpts2	fru[e] + pep[c] --> f6p[c] + pyr[c]	No
STM1756	PurUec	FTHFD	[c] : 10fthf + h2o --> for + h + thf	No
STM3792	DeoP	FUCt	fuc-L[e] + h[e] <==> fuc-L[c] + h[c]	No
STM1468, STM4300, STM1469	FumA, FumB, FumC	FUM	[c] : fum + h2o <==> mal-L	No
STM3614	DctA	FUMt2_2	fum[e] + (2) h[e] --> fum[c] + (2) h[c]	Yes
STM3599, STM4301, STM4325, STM0627	DcuB2, DcuB, DcuA, DcuC	FUMt4	fum[e] + (3) h[e] --> fum[c] + (3) h[c]	Yes
STM3862	GlmUec	G1PACT	[c] : accoa + gam1p --> acgam1p + coa + h	No
STM1117	Agp	G1PP	[c] : g1p + h2o --> glc-D + pi	Yes
STM2095, STM3923	RfbA, RffH	G1PTMT	[c] : dttp + g1p + h --> dtdpglc + ppi	No
STM3700	GpsA	G3PD2	[c] : glyc3p + nadp <==> dhap + h + nadph	No
STM2285+STM2284+STM2286, STM3526	GlpA, GlpD	G3PD5	[c] : glyc3p + ubq8 --> dhap + ubq8h2	Yes
STM2285+STM2284+STM2286	GlpA	G3PD6	[c] : glyc3p + mqn8 --> dhap + mql8	Yes
STM2285+STM2284+STM2286	GlpA	G3PD7	[c] : 2dmmq8 + glyc3p --> 2dmmql8 + dhap	Yes
		G5SADsi	[c] : glu5sa --> 1pyr5c + h + h2o	No
STM0322	ProA	G5SD	[c] : glu5p + h + nadph --> glu5sa + nadp + pi	No
STM0684	NagB	G6PDA	[c] : gam6p + h2o --> f6p + nh4	No
STM1886	Zwf	G6PDHy	[c] : g6p + nadp <==> 6pgl + h + nadph	Yes
STM2190, STM2189, STM2188	MglB+MglA+MglC	GALabc	atp[c] + gal[e] + h2o[c] --> adp[c] + gal[c] + h[c] + pi[c]	Yes
STM3250	GarD	GALCTD	[c] : galctr-D --> 5d4dglcr + h2o	No
STM3828	DgoD	GALCTND	[c] : galctn-D --> 2dh3dgal + h2o	No
STM3827	DgoT	GALCTNt6	galctn-D[e] + h[e] <==> galctn-D[c] + h[c]	No
		GALCTRt2	galctr-D[e] + h[e] --> galctr-D[c] + h[c]	No
STM0774	GalK	GALKr	[c] : atp + gal <==> adp + gal1p + h	No
STM4298	MelA	GALS3	[c] : h2o + melib --> gal + glc-D	No
STM3091	GalP	GALt2	gal[e] + h[e] --> gal[c] + h[c]	No
STM2431, STM3258, STM3259, STM3260, STM2432	PtsH+GatA+GatB+GatC+PtsI	GALTpts	galt[e] + pep[c] --> galt1p[c] + pyr[c]	No
STM1752, STM2098	GalU+GalF	GALUi	[c] : g1p + h + utp --> ppi + udpg	No
STM1290	GapA	GAPD	[c] : g3p + nad + pi <==> 13dpg + h + nadh	No
STM2500	PurN	GARFT	[c] : 10fthf + gar <==> fgam + h + thf	Yes
STM1883	PurT	GART	[c] : atp + for + gar --> adp + fgam + h + pi	Yes
		GCALDD	[c] : gcald + h2o + nad --> glyclt + (2) h + nadh	No
STM3861	GlmS	GF6PTA	[c] : f6p + gln-L --> gam6p + glu-L	Yes
STM2555	GlyA	GHMT2	[c] : ser-L + thf --> gly + h2o + mlthf	No
STM3740	Gmkec	GK1	[c] : atp + gmp <==> adp + gdp	No
STM0169	Gcd	GLCDe	glc-D[e] + h2o[e] + ubq8[c] --> glcn-D[e] + h[e] + ubq8h2[c]	Yes
STM3512, STM4482, STM3541	GntT, IdnT, GntU	GLCNt2	glcn-D[e] + h[e] <==> glcn-D[c] + h[c]	No
STM3514, STM3534	MalP, GlgP	GLCP	[c] : glycogen + pi --> g1p	Yes
STM2431, STM1203, STM2433, STM2432, STM2431, STM1831, STM1832, STM1830, STM2432	PtsH+PtsG+Crr+PtsI, PtsH+ManY+ManZ+ManX+PtsI	GLCpts	glc-D[e] + pep[c] --> g6p[c] + pyr[c]	No
STM3249	GarL	GLCRAL	[c] : 5d4dglcr --> 2h3opp + pyr	No
STM2961, STM2960	YgcY, GudD	GLCRD	[c] : glcr --> 5d4dglcr + h2o	No
STM2962	GudP	GLCRt6	glcr[e] + h[e] <==> glcr[c] + h[c]	No
STM3535	GlgA	GLCS1	[c] : adpglc --> adp + glycogen + h	No
STM3091	GalP	GLCt2	glc-D[e] + h[e] --> glc-D[c] + h[c]	Yes
STM0161, STM3134	KdgT, ExuT	GLCURt2	glcur[e] + h[e] --> glcur[c] + h[c]	No
STM3536	GlgC	GLGC	[c] : atp + g1p + h --> adpglc + ppi	No
STM4007	GlnA	GLNS	[c] : atp + glu-L + nh4 --> adp + gln-L + h + pi	No
STM3261	GatD	GLTPD	[c] : galt1p + nad <==> h + nadh + tag6p-D	No
STM0321	ProB	GLU5K	[c] : atp + glu-L --> adp + glu5p	No
STM0663, STM0662, STM0665, STM0664	GltK+GltL+GltI+GltJ	GLUabc	atp[c] + glu-L[e] + h2o[c] --> adp[c] + glu-L[c] + h[c] + pi[c]	Yes
STM2818	GshA	GLUCYSL	[c] : atp + cys-L + glu-L --> adp + glucys + h + pi	Yes
STM1299	GdhA	GLUDy	[c] : glu-L + h2o + nadp <==> akg + h + nadph + nh4	No
STM1525, STM1824, STM3469	YneH, PabBec+PabA	GLUN	[c] : gln-L + h2o --> glu-L + nh4	Yes
STM2362	PurF	GLUPRT	[c] : gln-L + h2o + prpp --> glu-L + ppi + pram	Yes
STM4131	MurI	GLUR	[c] : glu-D <==> glu-L	No
STM3330+STM3331	GltBD	GLUSy	[c] : akg + gln-L + h + nadph --> (2) glu-L + nadp	Yes
STM4283	GltP	GLUt2	glu-L[e] + h[e] --> glu-L[c] + h[c]	No
STM3746	GltS	GLUt4i	glu-L[e] + na1[e] --> glu-L[c] + na1[c]	No
STM0517	Gcl	GLXCBL	[c] : (2) glx + h --> 2h3opp + co2	Yes
STM3709	KbL	GLYATRi	[c] : 2aobut + coa --> accoa + gly	No
STM2811, STM2809, STM2810	ProX+ProVec+ProW	GLYBabc	atp[c] + glyb[e] + h2o[c] --> adp[c] + glyb[c] + h[c] + pi[c]	Yes
STM4290	ProPec	GLYBt6	glyb[e] + h[e] <==> glyb[c] + h[c]	Yes
STM4108, STM3529	GldA, STM3529	GLYCDx	[c] : glyc + nad --> dha + h + nadh	No
STM2959, STM0525, STM3247, STM2492	STM2959, GlxK, GarK, STM2492	GLYCK	[c] : atp + glyc-R --> 3pg + adp + h	No
STM0154, STM3054, STM3055, STM3053	LpdA+GcvH+GcvT+GcvP	GLYCL	[c] : gly + nad + thf --> co2 + mlthf + nadh + nh4	Yes
STM1135, STM3646	YcdW, YiaE	GLYCLTDyr	[c] : glx + h + nadph <==> glyclt + nadp	No
STM3692	LldP	GLYCLTt2r	glyclt[e] + h[e] <==> glyclt[c] + h[c]	Yes
		GLYCRt	glyc-R[e] <==> glyc-R[c]	Yes
STM4087	GlpF	GLYCt5	glyc[c] <==> glyc[e]	Yes
STM4086	GlpK	GLYK	[c] : atp + glyc --> adp + glyc3p + h	No
STM0261	GloB	GLYOX	[c] : h2o + lgt-S --> gthrd + h + lac-D	Yes
STM3200	RfaEec	GMHEPAT	[c] : atp + gmh1p + h --> adphep-D,D + ppi	No
STM3200	RfaEec	GMHEPK	[c] : atp + gmh7p --> adp + gmh17bp + h	No
STM0248	GmhB	GMHEPPA	[c] : gmh17bp + h2o --> gmh1p + pi	No
STM0141	GuaC	GMPR	[c] : gmp + (2) h + nadph --> imp + nadp + nh4	Yes
STM2510	GuaA	GMPS2	[c] : atp + gln-L + h2o + xmp --> amp + glu-L + gmp + (2) h + ppi	No
STM3542, STM4485	GntK, IdnK	GNK	[c] : atp + glcn-D --> 6pgc + adp + h	No
STM3553, STM2282	UgpQ, GlpQ	GPDDA2	[c] : g3pe + h2o --> etha + glyc3p + h	Yes
STM3553, STM2282	UgpQ, GlpQ	GPDDA4	[c] : g3pg + h2o --> glyc + glyc3p + h	Yes
STM0423	IspA	GRTT	[c] : grdp + ipdp --> frdp + ppi	Yes
STM1341	BsaA	GSHPO	[c] : (2) gthrd + h2o2 --> gthox + (2) h2o	Yes
STM0491	Gsk	GSNK	[c] : atp + gsn --> adp + gmp + h	No
STM3113	NupG	GSNt2	gsn[e] + h[e] --> gsn[c] + h[c]	No
STM3139	Gsp	GSPMDA	[c] : gtspmd + h2o --> gthrd + spmd	Yes
STM3139	Gsp	GSPMDS	[c] : atp + gthrd + spmd --> adp + gtspmd + h + pi	Yes
STM3597	Gor	GTHO	[c] : gthox + h + nadph --> (2) gthrd + nadp	Yes
STM0957+STM0956	CydCD	GTHRDabc	atp[c] + gthrd[c] + h2o[c] --> adp[c] + gthrd[e] + h[c] + pi[c]	Yes
STM3095	GshB	GTHS	[c] : atp + glucys + gly --> adp + gthrd + h + pi	Yes
STM2193	FolE	GTPCI	[c] : gtp + h2o --> ahdt + for + h	No
STM1711	RibA	GTPCII	[c] : gtp + (3) h2o --> 25dhpp + for + (2) h + ppi	No
STM0317, STM0170	Gpt, Hpt	GUAPRT	[c] : gua + prpp --> gmp + ppi	Yes
		GUAt	gua[e] <==> gua[c]	No
STM3747	YicE	GUAt2	gua[e] + h[e] --> gua[c] + h[c]	Yes
		GUAti	gua[e] --> gua[c]	No
STM3137	UxaC	GUI1	[c] : glcur <==> fruur	No
		H2Ot5	h2o[e] <==> h2o[c]	No
		H2St	h2s[e] <==> h2s[c]	No
STM0171	YadF	HCO3E	[c] : co2 + h2o <==> h + hco3	No
STM2403	Glk	HEX1	[c] : atp + glc-D --> adp + g6p + h	No
STM2353, STM2351, STM2352, STM2354	HisQ+HisP+HisM+HisJ	HISabc	atp[c] + h2o[c] + his-L[e] --> adp[c] + h[c] + his-L[c] + pi[c]	Yes
STM0150	AroP	HISt2	h[e] + his-L[e] --> h[c] + his-L[c]	No
STM2072	HisD	HISTD	[c] : h2o + histd + (2) nad --> (3) h + his-L + (2) nadh	Yes
STM2074	HisB	HISTP	[c] : h2o + hisp --> histd + pi	Yes
STM3960	RhtB	HOMt	h[e] + hom-L[c] --> h[c] + hom-L[e]	Yes
STM0519, STM3248	GlxR, GarR	HOXPRx	[c] : glyc-R + nad <==> 2h3opp + h + nadh	No
STM0183	FolK	HPPK	[c] : 2ahhmp + atp --> 2ahhmd + amp + h	No
STM0518	Hyi	HPYRI	[c] : hpyr <==> 2h3opp	No
STM1135, STM3646	YcdW, YiaE	HPYRRy	[c] : h + hpyr + nadph --> glyc-R + nadp	No
STM0002, STM4101	ThrA, MetL	HSDy	[c] : hom-L + nadp <==> aspsa + h + nadph	Yes
STM0003	ThrB	HSK	[c] : atp + hom-L --> adp + h + phom	Yes
STM4182	MetA	HSST	[c] : hom-L + succoa --> coa + suchms	Yes
STM2073	HisC	HSTPT	[c] : glu-L + imacp --> akg + h + hisp	Yes
STM0317, STM0170	Gpt, Hpt	HXPRT	[c] : hxan + prpp --> imp + ppi	Yes
STM3147+STM3150, STM1787+STM1788+STM1786	HybC, HyaA	HYD1	(2) h[c] + h2[c] + ubq8[c] --> (2) h[e] + ubq8h2[c]	No
STM1787+STM1788+STM1786, STM3147+STM3150	HyaA, HybC	HYD2	(2) h[c] + h2[c] + mqn8[c] --> (2) h[e] + mql8[c]	No
STM3147+STM3150, STM1787+STM1788+STM1786	HybC, HyaA	HYD3	2dmmq8[c] + (2) h[c] + h2[c] --> 2dmmql8[c] + (2) h[e]	No
		HYXNt	hxan[e] <==> hxan[c]	No
STM1238	Icd	ICDHy	[c] : icit + nadp <==> akg + co2 + nadph	No
		ICITt2	h[e] + icit[e] <==> h[c] + icit[c]	Yes
STM4184	AceA	ICL	[c] : icit --> glx + succ	No
STM4484	IdnD	IDOND	[c] : 5dglcn + h + nadh <==> idon-L + nad	No
STM4484	IdnD	IDOND2	[c] : 5dglcn + h + nadph --> idon-L + nadp	No
STM4482	IdnT	IDONt2	h[e] + idon-L[e] <==> h[c] + idon-L[c]	Yes
STM2075+STM2077	HisF	IG3PS	[c] : gln-L + prlp --> aicar + eig3p + glu-L + (2) h	Yes
STM2074	HisB	IGPDH	[c] : eig3p + h --> h2o + imacp	Yes
STM1725	TrpCec	IGPS	[c] : 2cpr5p + h --> 3ig3p + co2 + h2o	No
STM3560, STM3567, STM3561, STM3562, STM3563	LivF+LivJ+LivG+LivM+LivH	ILEabc	atp[c] + h2o[c] + ile-L[e] --> adp[c] + h[c] + ile-L[c] + pi[c]	Yes
STM0399	BrnQ	ILEt4	ile-L[e] + na1[e] --> ile-L[c] + na1[c]	No
STM3903	IlvE	ILETA	[c] : akg + ile-L <==> 3mop + glu-L	Yes
STM4176	PurH	IMPC	[c] : h2o + imp <==> fprica	Yes
STM2511	GuaB	IMPD	[c] : h2o + imp + nad --> h + nadh + xmp	No
STM3279	Mtr	INDOLEt2	h[e] + indole[e] <==> h[c] + indole[c]	Yes
STM0491	Gsk	INSK	[c] : atp + ins --> adp + h + imp	No
STM3113, STM2421	NupG, XapB	INSt2	h[e] + ins[e] --> h[c] + ins[c]	No
STM3039	Idi	IPDDIi	[c] : ipdp --> dmpp	Yes
STM0049	LytB	IPDPS	[c] : h + h2mb4p + nadh --> h2o + ipdp + nad	Yes
STM0112	LeuB	IPMD	[c] : 3c2hmp + nad --> 3c4mop + h + nadh	Yes
STM0110+STM0111, STM0330+STM0329	LeuCD, LeuCD2	IPPMIa	[c] : 3c2hmp <==> 2ippm + h2o	Yes
STM0330+STM0329, STM0110+STM0111	LeuCD2, LeuCD	IPPMIb	[c] : 2ippm + h2o <==> 3c3hmp	Yes
STM0113	LeuA	IPPS	[c] : 3mob + accoa + h2o --> 3c3hmp + coa + h	Yes
STM0706+STM0704+STM0705	KdpABC	Kabc	atp[c] + h2o[c] + k[e] --> adp[c] + h[c] + k[c] + pi[c]	Yes
STM3909	IlvCec	KARA2i	[c] : 2ahbut + h + nadph --> 23dhmp + nadp	Yes
STM1193	FabHec	KAS15	[c] : accoa + h + malACP --> actACP + co2 + coa	No
STM2378, STM1195, STM1197, STM1195	FabB+FabGec, FabF+FabGec	KAS16	[c] : ddcaACP + (2) h + malACP + nadph --> 3htdACP + ACP + co2 + nadp	No
STM3316	KdoP	KDOPP	[c] : h2o + kdo8p --> kdo + pi	No
STM1772	KdsA	KDOPS	[c] : ara5p + h2o + pep --> kdo8p + pi	No
STM3986, STM3409, STM3880	TrkH+TrkA, Kup	Kt2i	h[e] + k[e] --> h[c] + k[c]	Yes
STM3457, STM0086	KefB, KefC	Kt3	h[e] + k[c] --> h[c] + k[e]	Yes
STM2973	FucO	LCAR	[c] : h + lald-L + nadh <==> 12ppd-S + nad	No
STM1647, STM2167	Ldh, Dld	LDH_D	[c] : lac-D + nad <==> h + nadh + pyr	Yes
STM2167	Dld	LDH_D2	[c] : lac-D + ubq8 --> pyr + ubq8h2	Yes
STM3567, STM3560, STM3561, STM3562, STM3563, STM3560, STM3564, STM3561, STM3562, STM3563	LivJ+LivF+LivG+LivM+LivH, LivF+LivK+LivG+LivM+LivH	LEUabc	atp[c] + h2o[c] + leu-L[e] --> adp[c] + h[c] + leu-L[c] + pi[c]	Yes
STM0399	BrnQ	LEUt4	leu-L[e] + na1[e] --> leu-L[c] + na1[c]	No
STM4248, STM3903	TyrB, IlvE	LEUTAi	[c] : 4mop + glu-L --> akg + leu-L	Yes
STM1435, STM0235	GloA, YaeR	LGTHL	[c] : gthrd + mthgxl --> lgt-S	Yes
STM0229	LpxB	LPADSS	[c] : lipidX + u23ga --> h + lipidAds + udp	No
STM3961	PldB	LPLIPA1_ST2	[c] : (0.02) agpg2_ST + h2o --> g3pg + h + (0.69) hdca + (0.04) hdcea + (0.02) ocdca + (0.03) ocdcea + (0.06) ocdcte + (0.03) ocdcya + (0.13) ttdca	Yes
STM3961	PldB	LPLIPA2_ST2	[c] : (0.02) agpe2_ST + h2o --> g3pe + h + (0.69) hdca + (0.04) hdcea + (0.02) ocdca + (0.03) ocdcea + (0.06) ocdcte + (0.03) ocdcya + (0.13) ttdca	Yes
STM3713	RfaL	LPSO5Se	lpscore_ST[e] + oa_ST[e] --> h[e] + lpsO5_ST[e] + udcpdp[c]	No
STM3718, STM2301, STM3714, STM3721, STM3711, STM3635, STM3719, STM3717, STM3722, STM4293, STM3712, STM3716	RfaI+ArnT+RfaK+RfaP+RfaF+EptB+RfaB+RfaJec+RfaG+EptA+RfaC+RfaY	LPSSYN_ST3	[c] : (3) adphep-L,D + (2) atp + lipa + (0.04) pe2_ST + uacgam + udpara + (2) udpg + (2) udpgal --> (0.04) 12dgr2_ST + (5) adp + (9) h + lpscore_ST + udcpp + (5) udp	No
		LPST	lpscore_ST[c] --> lpscore_ST[e]	No
STM2353, STM2351, STM2352, STM2355	HisQ+HisP+HisM+ArgT	LYSabc	atp[c] + h2o[c] + lys-L[e] --> adp[c] + h[c] + lys-L[c] + pi[c]	Yes
STM2559, STM0234	CadA, LdcC	LYSDC	[c] : h + lys-L --> 15dap + co2	Yes
STM3066	YggA	LYSt3	h[e] + lys-L[c] --> h[c] + lys-L[e]	Yes
STM2200	LysP	LYSt6	h[e] + lys-L[e] <==> h[c] + lys-L[c]	No
STM3686	MtlD	M1PD	[c] : mnl1p + nad <==> f6p + h + nadh	No
STM2378	FabB	MACPD	[c] : h + malACP --> acACP + co2	Yes
STM4183	AceB	MALS	[c] : accoa + glx + h2o --> coa + h + mal-L	No
STM4229, STM4228, STM4230, STM4227	MalE+MalF+MalK+MalG	MALTabc	atp[c] + h2o[c] + malt[e] --> adp[c] + h[c] + malt[c] + pi[c]	No
STM2084, STM2105	RfbM, ManC	MAN1PT2	[c] : gdp + h + man1p --> gdpman + pi	No
STM1467	ManA	MAN6PI	[c] : man6p <==> f6p	No
STM3136	UxuB	MANAO	[c] : mana + nad <==> fruur + h + nadh	No
STM2431, STM4535, STM4537, STM4538, STM2432, STM4536, STM2431, STM1831, STM1832, STM1830, STM2432, STM2431, STM0575, STM0574, STM0577, STM0576, STM2432	PtsH+STM4535+ManY3+ManZ3+PtsI+STM4536, PtsH+ManY+ManZ+ManX+PtsI, PtsH+ManY2+ManZ2+STM0577+STM0576+PtsI	MANpts	man[e] + pep[c] --> man6p[c] + pyr[c]	No
STM0370	PrpD	MCITD	[c] : 2mcit --> 2mcacn + h2o	No
STM0369	PrpC	MCITS	[c] : h2o + oaa + ppcoa --> 2mcit + coa + h	No
STM1194	FabD	MCOATA	[c] : ACP + malcoa <==> coa + malACP	No
STM3359	Mdh	MDH	[c] : mal-L + nad <==> h + nadh + oaa	No
		MDRPD	[c] : 5mdru1p --> dkmpp + h2o	Yes
STM1566	Sfc	ME1x	[c] : mal-L + nad --> co2 + nadh + pyr	Yes
STM2472	Mae	ME2	[c] : mal-L + nadp --> co2 + nadph + pyr	Yes
STM2523	GcpE	MECDPDH	[c] : 2mecdp + nadh --> h2mb4p + h2o + nad	Yes
STM2929	IspF	MECDPS	[c] : 2p4c2me --> 2mecdp + cmp	Yes
STM4299	MelB	MELIBt2	h[e] + melib[e] --> h[c] + melib[c]	No
STM2930	IspD	MEPCT	[c] : 2me4p + ctp + h --> 4c2me + ppi	Yes
STM0246, STM0247, STM0245	MetI+MetN+MetQ	METabc	atp[c] + h2o[c] + met-L[e] --> adp[c] + h[c] + met-L[c] + pi[c]	No
STM3090	MetK	METAT	[c] : atp + h2o + met-L --> amet + pi + ppi	Yes
STM4188	MetH	METS	[c] : 5mthf + hcys-L --> h + met-L + thf	Yes
STM3763, STM4456	MgtB, MgtA	Mg2abc	atp[c] + h2o[c] + mg2[e] --> adp[c] + h[c] + mg2[c] + pi[c]	Yes
STM1076	MgsA	MGSA	[c] : dhap --> mthgxl + pi	Yes
STM3952	CorA	MGt5	mg2[c] <==> mg2[e]	Yes
STM0158	AcnB	MICITH	[c] : 2mcacn + h2o --> micit	No
STM0368	PrpB	MICITL	[c] : micit <==> pyr + succ	No
STM0401	MalZ	MLTG2	[c] : h2o + maltttr --> glc-D + malttr	Yes
STM0401	MalZ	MLTG3	[c] : h2o + maltpt --> glc-D + maltttr	Yes
STM0401	MalZ	MLTG4	[c] : h2o + malthx --> glc-D + maltpt	Yes
STM0401	MalZ	MLTG5	[c] : h2o + malthp --> glc-D + malthx	Yes
STM3514	MalP	MLTP1	[c] : maltpt + pi <==> g1p + maltttr	No
STM3514	MalP	MLTP2	[c] : malthx + pi <==> g1p + maltpt	No
STM3514	MalP	MLTP3	[c] : malthp + pi <==> g1p + malthx	No
STM2051	PduP	MMSAD2	[c] : coa + nad + ppal --> h + nadh + ppcoa	No
STM2431, STM3685, STM2432	PtsH+MtlA+PtsI	MNLpts	mnl[e] + pep[c] --> mnl1p[c] + pyr[c]	No
STM3135	UxuAec	MNNH	[c] : mana --> 2ddglcn + h2o	No
STM3724	KdtA	MOAT	[c] : ckdo + lipidA --> cmp + h + kdolipid4	No
STM3724	KdtA	MOAT2	[c] : ckdo + kdolipid4 --> cmp + h + kdo2lipid4	No
STM0182	PanB	MOHMT	[c] : 3mob + h2o + mlthf --> 2dhp + thf	Yes
STM0207	Mtn	MTAN	[c] : 5mta + h2o --> 5mtr + ade	Yes
STM0542	FolD	MTHFC	[c] : h2o + methf <==> 10fthf + h	No
STM0542	FolD	MTHFD	[c] : mlthf + nadp <==> methf + nadph	No
STM4105	MetF	MTHFR2	[c] : (2) h + mlthf + nadh --> 5mthf + nad	No
		MTRI	[c] : 5mdr1p <==> 5mdru1p	Yes
		MTRK	[c] : 5mtr + atp --> 5mdr1p + adp + h	Yes
STM4120	ArgE	NACODA	[c] : acg5sa + h2o --> ac + glu5sa	Yes
STM4166, STM2427	NudF2, Lig	NADDP	[c] : h2o + nad --> amp + (2) h + nmn	Yes
STM1211	Ndh	NADH10	[c] : h + mqn8 + nadh --> mql8 + nad	Yes
STM1211	Ndh	NADH12	[c] : h + nadh + ubq8 --> nad + ubq8h2	Yes
STM2319+STM2325+STM2328+STM2321+STM2320+STM2323+STM2317+STM2316+STM2327+STM2322+STM2324+STM2326+STM2318	Nuo	NADH21	(4) h[c] + nadh[c] + ubq8[c] --> (3) h[e] + nad[c] + ubq8h2[c]	No
STM2319+STM2325+STM2328+STM2321+STM2320+STM2323+STM2317+STM2316+STM2327+STM2322+STM2324+STM2326+STM2318	Nuo	NADH22	(4) h[c] + mqn8[c] + nadh[c] --> (3) h[e] + mql8[c] + nad[c]	No
STM2319+STM2325+STM2328+STM2321+STM2320+STM2323+STM2317+STM2316+STM2327+STM2322+STM2324+STM2326+STM2318	Nuo	NADH23	2dmmq8[c] + (4) h[c] + nadh[c] --> 2dmmql8[c] + (3) h[e] + nad[c]	No
STM1211	Ndh	NADH9	[c] : 2dmmq8 + h + nadh --> 2dmmql8 + nad	Yes
STM2683	YfjB	NADK	[c] : atp + nad --> adp + h + nadp	No
		NADPPPS	[c] : h2o + nadp --> nad + pi	Yes
STM1310	NadEec	NADS1	[c] : atp + dnad + nh4 --> amp + h + nad + ppi	No
STM1004	PncB	NAMNPP	[c] : atp + h2o + nac + prpp --> adp + nicrnt + pi + ppi	Yes
STM1771	ChaA	NAt3	h[e] + na1[c] --> h[c] + na1[e]	No
STM1806	NhaB	NAt3_1.5	(3) h[e] + (2) na1[c] --> (3) h[c] + (2) na1[e]	Yes
STM0039	NhaA	NAt3_2	(2) h[e] + na1[c] --> (2) h[c] + na1[e]	Yes
STM2526	Ndk	NDPK1	[c] : atp + gdp <==> adp + gtp	No
STM2526	Ndk	NDPK2	[c] : atp + udp <==> adp + utp	No
STM2526	Ndk	NDPK3	[c] : atp + cdp <==> adp + ctp	No
STM2526	Ndk	NDPK4	[c] : atp + dtdp <==> adp + dttp	No
STM2526	Ndk	NDPK5	[c] : atp + dgdp <==> adp + dgtp	No
STM2526	Ndk	NDPK6	[c] : atp + dudp <==> adp + dutp	Yes
STM2526	Ndk	NDPK7	[c] : atp + dcdp <==> adp + dctp	No
STM2526	Ndk	NDPK8	[c] : atp + dadp <==> adp + datp	No
STM0463	AmtB	NH4t	nh4[e] <==> nh4[c]	No
STM1255, STM1256, STM1259, STM1257, STM1258	NikA+NikB+NikE+NikC+NikD	NIabc	atp[c] + h2o[c] + ni2[e] --> adp[c] + h[c] + ni2[c] + pi[c]	Yes
STM3952	CorA	NIt5	ni2[c] <==> ni2[e]	Yes
STM0645, STM4580	NadD, NadR	NMNAT	[c] : atp + h + nmn --> nad + ppi	Yes
		NMNDA	[c] : h2o + nmn --> nh4 + nicrnt	Yes
		NMNN	[c] : h2o + nmn --> h + ncam + r5p	Yes
STM1293	PncA	NNAM	[c] : h2o + ncam --> nac + nh4	Yes
STM0645	NadD	NNAT	[c] : atp + h + nicrnt --> dnad + ppi	No
STM0145	NadCec	NNDPR	[c] : (2) h + prpp + quln --> co2 + nicrnt + ppi	No
STM1765, STM3476	NarKec, NirC	NO2t2	h[e] + no2[e] <==> h[c] + no2[c]	Yes
STM1577+STM1579+STM1580+STM1578, STM1762+STM1763+STM1764+STM1761	NarVWYZ, NarGHIJ	NO3R1	(2) h[c] + no3[c] + ubq8h2[c] --> (2) h[e] + h2o[c] + no2[c] + ubq8[c]	No
STM2260, STM2257, STM2258, STM2255, STM2259, STM2256	NapD+NapH+NapG+NapC+NapA+NapB	NO3R1e	no3[e] + ubq8h2[c] --> h2o[e] + no2[e] + ubq8[c]	Yes
STM1762+STM1763+STM1764+STM1761, STM1577+STM1579+STM1580+STM1578	NarGHIJ, NarVWYZ	NO3R2	(2) h[c] + mql8[c] + no3[c] --> (2) h[e] + h2o[c] + mqn8[c] + no2[c]	No
STM2260, STM2255, STM2259, STM2256	NapD+NapC+NapA+NapB	NO3R2e	mql8[c] + no3[e] --> h2o[e] + mqn8[c] + no2[e]	Yes
STM1765, STM1576	NarKec, NarU	NO3t7	no2[c] + no3[e] --> no2[e] + no3[c]	No
STM2332, STM4559	YfbR, YjjG	NTD1	[c] : dump + h2o --> duri + pi	Yes
STM4559	YjjG	NTD2	[c] : h2o + ump --> pi + uri	Yes
STM2332	YfbR	NTD3	[c] : dcmp + h2o --> dcyt + pi	Yes
STM4559, STM2332	YjjG, YfbR	NTD5	[c] : dtmp + h2o --> pi + thymd	Yes
STM2332	YfbR	NTD6	[c] : damp + h2o --> dad-2 + pi	Yes
STM2927	SurE	NTD7	[c] : amp + h2o --> adn + pi	Yes
STM2332, STM2927	YfbR, SurE	NTD8	[c] : dgmp + h2o --> dgsn + pi	Yes
STM2927	SurE	NTD9	[c] : gmp + h2o --> gsn + pi	Yes
STM0137, STM2954	MutT, MazG	NTPP1	[c] : dgtp + h2o --> dgmp + h + ppi	Yes
STM0137, STM2954	MutT, MazG	NTPP2	[c] : gtp + h2o --> gmp + h + ppi	Yes
STM2954	MazG	NTPP3	[c] : dctp + h2o --> dcmp + h + ppi	Yes
STM2954	MazG	NTPP4	[c] : ctp + h2o --> cmp + h + ppi	Yes
STM2954	MazG	NTPP5	[c] : datp + h2o --> damp + h + ppi	Yes
STM2954	MazG	NTPP6	[c] : atp + h2o --> amp + h + ppi	Yes
STM2954	MazG	NTPP7	[c] : dttp + h2o --> dtmp + h + ppi	Yes
STM2954	MazG	NTPP8	[c] : h2o + utp --> h + ppi + ump	Yes
STM4279+STM4280+STM4278+STM4277	NrfABCD	NTRED2	(2) h[e] + (3) mql8[c] + no2[e] --> (2) h2o[e] + (3) mqn8[c] + nh4[e]	No
STM4279+STM4280+STM4278+STM4277	NrfABCD	NTRED3	(2) h[e] + no2[e] + (3) ubq8h2[c] --> (2) h2o[e] + nh4[e] + (3) ubq8[c]	No
STM3474+STM3475	NirBD	NTRIR2x	[c] : (5) h + (3) nadh + no2 --> (2) h2o + (3) nad + nh4	Yes
		O2t	o2[e] <==> o2[c]	No
		OAAt	oaa[e] <==> oaa[c]	Yes
STM2232	OafA	OACT	[c] : accoa + udcpo4 --> coa + udcpo5	No
STM3926	WzxE	OAO5t3	h[e] + udcpo5[c] --> h[c] + udcpo5[e]	No
STM1332	Rfc	OASe2	(30) udcpo5[e] --> (29) h[e] + oa_ST[e] + (29) udcpdp[c]	No
STM3241, STM0973+STM0970	TdcE, PflA	OBTFL	[c] : 2obut + coa --> for + ppcoa	Yes
STM4469, STM4465	ArgI, ArgI2	OCBT	[c] : cbp + orn-L <==> citr-L + h + pi	Yes
STM0112	LeuB	OMCDC	[c] : 3c4mop + h --> 4mop + co2	Yes
STM1707	PyrF	OMPDC	[c] : h + orot5p --> co2 + ump	Yes
STM2353, STM2351, STM2352, STM2355	HisQ+HisP+HisM+ArgT	ORNabc	atp[c] + h2o[c] + orn-L[e] --> adp[c] + h[c] + orn-L[c] + pi[c]	Yes
STM3114, STM0701	SpeC, SpeF	ORNDC	[c] : h + orn-L --> co2 + ptrc	Yes
STM3733	PyrE	ORPT	[c] : orot5p + ppi <==> orot + prpp	Yes
STM3352+STM3351+STM3353, STM0056+STM0055+STM0054	OadBAG, Oad2	OXDna	h[e] + (2) na1[c] + oaa[c] --> co2[c] + (2) na1[e] + pyr[c]	Yes
STM1124	PutAec	P5CD	[c] : 1pyr5c + (2) h2o + nad --> glu-L + h + nadh	Yes
STM0386	ProC	P5CR	[c] : 1pyr5c + (2) h + nadph --> nadp + pro-L	No
STM0181	PanCec	PANTS	[c] : ala-B + atp + pant-R --> amp + h + pnto-R + ppi	Yes
		PAPA2_ST	[c] : h2o + (0.02) pa2_ST --> (0.02) 12dgr2_ST + pi	No
STM0125	MraY	PAPPT3	[c] : udcpp + ugmda --> uagmda + ump	No
STM2946	CysH	PAPSR	[c] : paps + trdrd --> (2) h + pap + so3 + trdox	Yes
STM3173, STM4235	PlsC+PlsBec	PASYN_ST4	[c] : glyc3p + (0.08) hdeACP + (0.26) myrsACP + (0.04) ocdACP + (0.12) ocdcteACP + (0.06) ocdcyaACP + (0.06) octeACP + (1.38) palmACP --> (2) ACP + (0.02) pa2_ST	No
STM0154, STM0152, STM0153	LpdA+AceEec+AceFec	PDH	[c] : coa + nad + pyr --> accoa + co2 + nadh	No
		PDXPP	[c] : h2o + pdx5p --> pi + pydxn	Yes
STM4062, STM1326	PfkA, PfkB	PFK	[c] : atp + f6p --> adp + fdp + h	No
STM1326, STM3257	PfkB, GatZst	PFK_2	[c] : atp + tag6p-D --> adp + h + tagdp-D	No
STM0844+STM0843, STM4115+STM4114, STM0973+STM0970, STM3241	PflF, PflC, PflA, TdcE	PFLi	[c] : coa + pyr --> accoa + for	Yes
STM1651, STM3045, STM1651, STM0694	NifJ+FldB, NifJ+FldA	PFOR	[c] : coa + fldox + h + pyr --> accoa + co2 + fldrd	No
STM3294	MrsA	PGAMT	[c] : gam1p <==> gam6p	No
STM3062	SerA	PGCD	[c] : 3pg + nad --> 3php + h + nadh	No
STM2081	Gnd	PGDH	[c] : 6pgc + nadp --> co2 + nadph + ru5p-D	No
STM1885	Edd	PGDHY	[c] : 6pgc --> 2ddg6p + h2o	Yes
STM3051, STM1316	BglA, ChbF	PGGH	[c] : 6pgg + h2o --> g6p + glc-D	No
STM4221	Pgi	PGI	[c] : g6p <==> f6p	No
STM3069	Pgk	PGK	[c] : 13dpg + adp <==> 3pg + atp	No
STM0785	Pgl	PGL	[c] : 6pgl + h2o --> 6pgc + h	Yes
STM4585, STM0772, STM3704	GpmB, GpmA, YibO	PGM	[c] : 3pg <==> 2pg	No
STM0698	Pgmec	PGMT	[c] : g1p <==> g6p	No
STM0420, STM1710	PgpAec, PgpBec	PGPP2_ST	[c] : h2o + (0.02) pgp2_ST --> (0.02) pg2_ST + pi	No
STM1945	PgsA	PGSA2_ST	[c] : (0.02) cdpdag2_ST + glyc3p <==> cmp + h + (0.02) pgp2_ST	No
STM3903, STM0998, STM4248	IlvE, AspC, TyrB	PHETA1	[c] : akg + phe-L <==> glu-L + phpyr	No
STM3856, STM3857, STM3855, STM3854	PstC+PstD+PstA+PstB	PIabc	atp[c] + h2o[c] + pi[e] --> adp[c] + h[c] + (2) pi[c]	Yes
STM3589	PitA	PIt6i	h[e] + pi[e] --> h[c] + pi[c]	No
STM3957	PldA	PLIPA1_ST2	[c] : h2o + (0.02) pg2_ST --> (0.02) agpg2_ST + h + (0.69) hdca + (0.04) hdcea + (0.02) ocdca + (0.03) ocdcea + (0.06) ocdcte + (0.03) ocdcya + (0.13) ttdca	Yes
STM3957	PldA	PLIPA2_ST2	[c] : h2o + (0.02) pe2_ST --> (0.02) agpe2_ST + h + (0.69) hdca + (0.04) hdcea + (0.02) ocdca + (0.03) ocdcea + (0.06) ocdcte + (0.03) ocdcya + (0.13) ttdca	Yes
STM2083, STM2104	RfbK, CpsG	PMANM	[c] : man1p <==> man6p	No
		PMDPHT	[c] : 5aprbu + h2o --> 4r5au + pi	No
STM0051	RihC	PNS1	[c] : adn + h2o --> ade + rib-D	Yes
STM0051	RihC	PNS3	[c] : h2o + ins --> hxan + rib-D	Yes
STM4139	CoaA	PNTK	[c] : atp + pnto-R --> 4ppan + adp + h	No
STM3382	PanF	PNTOt4	na1[e] + pnto-R[e] --> na1[c] + pnto-R[c]	No
STM0935	PoxB	POX	[c] : h2o + pyr + ubq8 --> ac + co2 + ubq8h2	Yes
STM4414	Ppa	PPA	[c] : h2o + ppi --> h + (2) pi	No
STM2337, STM3242, STM2057	AckA, TdcD, PduW	PPAK	[c] : adp + ppap <==> atp + ppa	No
STM4119	Ppc	PPC	[c] : co2 + h2o + pep --> h + oaa + pi	No
STM3730	Dfp	PPCDC	[c] : 4ppcys + h --> co2 + pan4p	No
STM3500	Pck	PPCK	[c] : atp + oaa --> adp + co2 + pep	Yes
STM3118	YgfH	PPCSCT	[c] : ppcoa + succ --> ppa + succoa	No
STM2040+STM2041+STM2042	PduCDE	PPDD	[c] : 12ppd-S --> h2o + ppal	No
STM4569	DeoB	PPM	[c] : r1p <==> r5p	No
STM4569	DeoB	PPM2	[c] : 2dr1p <==> 2dr5p	No
STM3730	Dfp	PPNCL2	[c] : 4ppan + ctp + cys-L --> 4ppcys + cmp + h + ppi	No
STM2669	TyrAec	PPND	[c] : nad + pphn --> 34hpp + co2 + nadh	No
STM2667	PheA	PPNDH	[c] : h + pphn --> co2 + h2o + phpyr	No
STM1349	Ppsa	PPS	[c] : atp + h2o + pyr --> amp + (2) h + pep + pi	Yes
		PPTGS_ST	[c] : uaagmda --> h + peptido_ST + udcpdp	No
STM4175	PurDec	PRAGSr	[c] : atp + gly + pram <==> adp + gar + h + pi	Yes
STM1725	TrpCec	PRAIi	[c] : pran --> 2cpr5p	No
STM2499	PurM	PRAIS	[c] : atp + fpram --> adp + air + h + pi	Yes
STM2078	HisI	PRAMPC	[c] : h + h2o + prbamp --> prfp	Yes
STM2487	PurC	PRASCS	[c] : 5aizc + asp-L + atp <==> 25aics + adp + h + pi	Yes
STM2078	HisI	PRATPP	[c] : h2o + prbatp --> h + ppi + prbamp	Yes
STM2565	PurL	PRFGS	[c] : atp + fgam + gln-L + h2o --> adp + fpram + glu-L + (2) h + pi	Yes
STM2076	HisA	PRMICIi	[c] : prfp --> prlp	Yes
STM1124	PutAec	PRO1z	[c] : fad + pro-L --> 1pyr5c + fadh2 + h	Yes
STM2811, STM2809, STM2810	ProX+ProVec+ProW	PROabc	atp[c] + h2o[c] + pro-L[e] --> adp[c] + h[c] + pi[c] + pro-L[c]	Yes
STM4290	ProPec	PROt2	h[e] + pro-L[e] --> h[c] + pro-L[c]	No
STM1125	PutPec	PROt4	na1[e] + pro-L[e] --> na1[c] + pro-L[c]	No
STM1780	PrsA	PRPPS	[c] : atp + r5p <==> amp + h + prpp	No
STM0978	AroA	PSCVT	[c] : pep + skm5p <==> 3psme + pi	No
STM4348	Psd	PSD2_ST	[c] : h + (0.02) ps2_ST --> co2 + (0.02) pe2_ST	No
STM0977	SerC	PSERT	[c] : 3php + glu-L --> akg + pser-L	No
STM4578	SerB	PSP_L	[c] : h2o + pser-L --> pi + ser-L	No
STM2652	PssA	PSSA2_ST	[c] : (0.02) cdpdag2_ST + ser-L <==> cmp + h + (0.02) ps2_ST	No
STM2338	Pta	PTA2r	[c] : pi + ppcoa <==> coa + ppap	No
STM2466, STM2338	EutD, Pta	PTAr	[c] : accoa + pi <==> actp + coa	No
STM3725	CoaD	PTPATi	[c] : atp + h + pan4p --> dpcoa + ppi	No
STM1225, STM1223, STM1226, STM1222, STM0877, STM0880, STM0879, STM0878	PotB+PotC+PotA+PotDec, PotF+PotI+PotH+PotG	PTRCabc	atp[c] + h2o[c] + ptrc[e] --> adp[c] + h[c] + pi[c] + ptrc[c]	Yes
STM0700	PotEec	PTRCORNt7	orn-L[c] + ptrc[e] <==> orn-L[e] + ptrc[c]	No
STM0700	PotEec	PTRCt2	h[e] + ptrc[e] <==> h[c] + ptrc[c]	No
STM3218	PuuT	PTRCTA	[c] : akg + ptrc --> 4abutn + glu-L	No
STM4570	DeoD	PUNP1	[c] : adn + pi <==> ade + r1p	No
STM4570	DeoD	PUNP2	[c] : dad-2 + pi <==> 2dr1p + ade	No
STM4570	DeoD	PUNP3	[c] : gsn + pi <==> gua + r1p	Yes
STM4570	DeoD	PUNP4	[c] : dgsn + pi <==> 2dr1p + gua	Yes
STM4570	DeoD	PUNP5	[c] : ins + pi <==> hxan + r1p	No
STM4570	DeoD	PUNP6	[c] : din + pi <==> 2dr1p + hxan	No
STM1448	PdxHec	PYAM5PO	[c] : h2o + o2 + pyam5p --> h2o2 + nh4 + pydx5p	Yes
STM2435	PdxK	PYDAMK	[c] : atp + pydam --> adp + h + pyam5p	Yes
		PYDAMP	[c] : h2o + pyam5p --> pi + pydam	Yes
STM1450, STM2435	PdxYec, PdxK	PYDXK	[c] : atp + pydx --> adp + (2) h + pydx5p	Yes
STM2435	PdxK	PYDXNK	[c] : atp + pydxn --> adp + h + pdx5p	Yes
		PYDXPP	[c] : h + h2o + pydx5p --> pi + pydx	Yes
STM1378, STM1888	Pykf, Pyka	PYK	[c] : adp + h + pep --> atp + pyr	No
STM3968	Udp	PYNP2	[c] : pi + uri <==> r1p + ura	No
STM0661, STM0051	RihA, RihC	PYRNS1	[c] : h2o + uri --> rib-D + ura	Yes
		PYRt2	h[e] + pyr[e] <==> h[c] + pyr[c]	Yes
STM0756	NadA	QULNS	[c] : dhap + iasp --> (2) h2o + pi + quln	No
STM0045	RibFec	RBFK	[c] : atp + ribflv --> adp + fmn + h	No
STM1426	RibEec	RBFSa	[c] : 4r5au + db4p --> dmlz + (2) h2o + pi	No
STM0417	RibH	RBFSb	[c] : (2) dmlz --> 4r5au + ribflv	No
STM3885, STM3793	RbsK, DeoK	RBK	[c] : atp + rib-D --> adp + h + r5p	No
STM0103	AraB	RBLK1	[c] : atp + rbl-L --> adp + h + ru5p-L	No
STM4388, STM3677, STM0101	SgaE, SgbE, AraD	RBP4E	[c] : ru5p-L <==> xu5p-D	No
STM3882, STM3883, STM3884, STM3881	RbsA+RbsC+RbsB+RbsDec	RIBabc	atp[c] + h2o[c] + rib-D[e] --> adp[c] + h[c] + pi[c] + rib-D[c]	No
STM4046	RhaA	RMI	[c] : rmn <==> rml	No
STM4047	RhaB	RMK	[c] : atp + rml --> adp + h + rml1p	No
STM4050	RhaT	RMNt	h[e] + rmn[e] --> h[c] + rmn[c]	No
STM4045	RhaD	RMPA	[c] : rml1p <==> dhap + lald-L	No
STM2278+STM2277	NrdA	RNDR1	[c] : adp + trdrd --> dadp + h2o + trdox	No
STM2278+STM2277	NrdA	RNDR2	[c] : gdp + trdrd --> dgdp + h2o + trdox	No
STM2278+STM2277, STM2807+STM2808	NrdA, NrdE	RNDR3	[c] : cdp + trdrd --> dcdp + h2o + trdox	No
STM2278+STM2277	NrdA	RNDR4	[c] : trdrd + udp --> dudp + h2o + trdox	Yes
STM4452	NrdD	RNTR1c	[c] : atp + fldrd --> datp + fldox + h2o	No
STM4452	NrdD	RNTR2c	[c] : fldrd + gtp --> dgtp + fldox + h2o	No
STM4452	NrdD	RNTR3c	[c] : ctp + fldrd --> dctp + fldox + h2o	No
STM4452	NrdD	RNTR4c	[c] : fldrd + utp --> dutp + fldox + h2o	Yes
STM1617, STM4080, STM3483	SgcE, STM4080, Rpeec	RPE	[c] : ru5p-D <==> xu5p-D	No
STM1933, STM3063	RpiB, RpiA	RPI	[c] : r5p <==> ru5p-D	No
STM0310	GmhA	S7PI	[c] : s7p <==> gmh7p	No
STM1306	AstB	SADH	[c] : (2) h + (2) h2o + sucarg --> co2 + (2) nh4 + sucorn	No
STM2935+STM2934	CysD	SADT2	[c] : atp + gtp + h2o + so4 --> aps + gdp + pi + ppi	Yes
STM2835	SrlD	SBTPD	[c] : nad + sbt6p <==> f6p + h + nadh	No
STM2431, STM2833, STM2832, STM2432, STM2834, STM2752, STM2431, STM2750, STM2432, STM2834	PtsH+SrlE+SrlA+PtsI+SrlB, SrlE2+PtsH+SrlA2+PtsI+SrlB	SBTpts	pep[c] + sbt-D[e] --> pyr[c] + sbt6p[c]	No
STM2483	DapE	SDPDS	[c] : h2o + sl26da --> 26dap-LL + succ	No
STM3468	ArgD	SDPTA	[c] : akg + sl26da <==> glu-L + sl2a6o	No
STM3699	CysE	SERAT	[c] : accoa + ser-L <==> acser + coa	Yes
STM3240, STM2196, STM1826, STM2971	TdcG, STM2196, SdaAec, SdaB	SERD_L	[c] : ser-L --> nh4 + pyr	Yes
STM1307	AstE	SGDS	[c] : h2o + sucglu --> glu-L + succ	No
STM1305	AstD	SGSAD	[c] : h2o + nad + sucgsa --> (2) h + nadh + sucglu	No
STM1359, STM3401, STM3859	YdiB, AroEec, STM3859	SHK3D	[c] : 3dhsk + h + nadph <==> nadp + skm	No
STM3487, STM0388	AroK, AroL	SHKK	[c] : atp + skm --> adp + h + skm5p	No
STM4100	MetB	SHSL1	[c] : cys-L + suchms --> cysth-L + h + succ	Yes
		SO3t6	h[e] + so3[e] <==> h[c] + so3[c]	Yes
STM1781	SulP	SO4t2	h[e] + so4[e] --> h[c] + so4[c]	Yes
STM1303	AstC	SOTA	[c] : akg + sucorn --> glu-L + sucgsa	No
STM1225, STM1223, STM1226, STM1222	PotB+PotC+PotA+PotDec	SPMDabc	atp[c] + h2o[c] + spmd[e] --> adp[c] + h[c] + pi[c] + spmd[c]	No
STM0166	SpeE	SPMS	[c] : ametam + ptrc --> 5mta + h + spmd	Yes
STM2791	GabD	SSALy	[c] : h2o + nadp + sucsal --> (2) h + nadph + succ	No
STM3614	DctA	SUCCt2_2	(2) h[e] + succ[e] --> (2) h[c] + succ[c]	Yes
STM4325, STM3599, STM4301	DcuA, DcuB2, DcuB	SUCCt2_3	(3) h[e] + succ[e] --> (3) h[c] + succ[c]	Yes
STM0627	DcuC	SUCCt2b	h[c] + succ[c] --> h[e] + succ[e]	Yes
STM0734+STM0732+STM0735+STM0733	Sdh	SUCD1i	[c] : fad + succ --> fadh2 + fum	No
STM0734+STM0732+STM0735+STM0733	Sdh	SUCD4	[c] : fadh2 + ubq8 <==> fad + ubq8h2	No
STM0627, STM4325, STM4301, STM3599	DcuC, DcuA, DcuB, DcuB2	SUCFUMtdc	fum[e] + succ[c] <==> fum[c] + succ[e]	Yes
STM0738+STM0739	SucC	SUCOAS	[c] : atp + coa + succ <==> adp + pi + succoa	No
STM2441, STM2442, STM2443, STM4063, STM2441, STM2442, STM2443, STM2444	CysAst+CysW+CysU+Sbp, CysAst+CysW+CysU+CysP	SULabc	atp[c] + h2o[c] + so4[e] --> adp[c] + h[c] + pi[c] + so4[c]	Yes
STM2948+STM2947	CysIJ	SULRi	[c] : (4) h + (3) nadph + so3 --> (3) h2o + h2s + (3) nadp	Yes
STM2548+STM2549+STM2550	Asr	SULRix	[c] : (4) h + (3) nadh + so3 --> (3) h2o + h2s + (3) nad	Yes
STM2473, STM0007	TalA, TalB	TAL	[c] : g3p + s7p <==> e4p + f6p	No
STM2094	RfbC	TDPDREi	[c] : dtdpddg --> dtdpddm	No
STM2096	RfbD	TDPDRR	[c] : dtdprmn + nadp <==> dtdpddm + h + nadph	No
STM2097, STM3922	RfbB, RffG	TDPGDH	[c] : dtdpglc --> dtdpddg + h2o	No
STM0985	LpxK	TDSK	[c] : atp + lipidAds --> adp + h + lipidA	No
STM3253	GatY	TGBPA	[c] : tagdp-D <==> dhap + g3p	No
STM1479+STM1480	Pnt	THD2	(2) h[e] + nadh[c] + nadp[c] --> (2) h[c] + nad[c] + nadph[c]	Yes
STM4126, STM1479+STM1480	SthA, Pnt	THD5	[c] : nad + nadph --> nadh + nadp	No
STM1682	Tpx	THDPO	[c] : h2o2 + trdrd --> (2) h2o + trdox	Yes
STM0213	DapD	THDPS	[c] : h2o + succoa + thdp --> coa + sl2a6o	No
STM2409, STM3113, STM2421	NupCec, NupG, XapB	THMDt2	h[e] + thymd[e] --> h[c] + thymd[c]	No
STM2555, STM0934	GlyA, LtaA	THRA	[c] : thr-L <==> acald + gly	No
STM3560, STM3567, STM3561, STM3562, STM3563	LivF+LivJ+LivG+LivM+LivH	THRabc	atp[c] + h2o[c] + thr-L[e] --> adp[c] + h[c] + pi[c] + thr-L[c]	Yes
STM3708	Tdh	THRD	[c] : nad + thr-L --> 2aobut + h + nadh	No
STM3905, STM3244	IlvA, TdcB	THRD_L	[c] : thr-L --> 2obut + nh4	Yes
STM0004	ThrC	THRS	[c] : h2o + phom --> pi + thr-L	Yes
STM3243	TdcC	THRt2	h[e] + thr-L[e] --> h[c] + thr-L[c]	No
STM3225	SstT	THRt4	na1[e] + thr-L[e] --> na1[c] + thr-L[c]	No
		THYMt7	thym[c] --> thym[e]	No
STM2341, STM3076, STM2340, STM2474	STM2341, TktA, STM2340, TktB	TKT1	[c] : r5p + xu5p-D <==> g3p + s7p	No
STM2340, STM2341, STM3076, STM2474	STM2340, STM2341, TktA, TktB	TKT2	[c] : e4p + xu5p-D <==> f6p + g3p	No
STM1750	Tdk	TMDK1	[c] : atp + thymd --> adp + dtmp + h	No
STM4568	DeoA	TMDPP	[c] : pi + thymd <==> 2dr1p + thym	No
STM3001	ThyA	TMDS	[c] : dump + mlthf --> dhf + dtmp	Yes
STM4081	Tpi	TPI	[c] : dhap <==> g3p	No
STM0958	TrxB	TRDR	[c] : h + nadph + trdox --> nadp + trdrd	No
STM4453	TreC	TRE6PH	[c] : h2o + tre6p --> g6p + glc-D	Yes
STM1929	OtsB	TRE6PP	[c] : h2o + tre6p --> pi + tre	Yes
STM1928	OtsA	TRE6PS	[c] : g6p + udpg --> h + tre6p + udp	Yes
STM3603	TreF	TREH	[c] : h2o + tre --> (2) glc-D	Yes
STM3161	MetC	TRPAS1	[c] : cys-L + h2o --> h + h2s + nh4 + pyr	No
STM1727+STM1726	TrpA	TRPS2	[c] : indole + ser-L --> h2o + trp-L	No
STM1727+STM1726	TrpA	TRPS3	[c] : 3ig3p --> g3p + indole	No
STM4248, STM0998	TyrB, AspC	TYRTA	[c] : akg + tyr-L <==> 34hpp + glu-L	No
STM0226	LpxD	U23GAAT	[c] : 3htdACP + u3hga --> ACP + h + u23ga	No
STM0123	MurEec	UAAGDS	[c] : 26dap-M + atp + uamag --> adp + h + pi + ugmd	No
STM0228	LpxA	UAGAAT	[c] : 3htdACP + uacgam <==> ACP + u3aga	No
STM3307	MurA	UAGCVT	[c] : pep + uacgam --> pi + uaccg	No
STM3862	GlmUec	UAGDP	[c] : acgam1p + h + utp --> ppi + uacgam	No
STM0128	MurGec	UAGPT3	[c] : uacgam + uagmda --> h + uaagmda + udp	No
STM0126	MurD	UAMAGS	[c] : atp + glu-D + uama --> adp + h + pi + uamag	No
STM0129	MurC	UAMAS	[c] : ala-L + atp + uamr --> adp + h + pi + uama	No
STM4137	MurB	UAPGR	[c] : h + nadph + uaccg --> nadp + uamr	No
STM2087	RfbV	UDCPAT	[c] : cdpabe + udcpgrm --> cdp + h + udcpo4	No
STM3205	BacA	UDCPDP	[c] : h2o + udcpdp --> h + pi + udcpp	No
STM0221	UppS	UDCPDPS	[c] : frdp + (8) ipdp --> (8) ppi + udcpdp	Yes
STM2082	RfbP	UDCPGT	[c] : udcpp + udpgal --> udcpg + ump	No
STM2086	RfbU	UDCPMT	[c] : gdpman + udcpgr --> gdp + h + udcpgrm	No
STM2085	RfbN	UDCPRT	[c] : dtdprmn + udcpg --> dtdp + h + udcpgr	No
STM2298	ArnC	UDPARAT	[c] : udcpp + udpara4n --> udp + udpara	No
STM0776	GalE	UDPG4E	[c] : udpg <==> udpgal	No
STM2080	Ugd	UDPGDi	[c] : h2o + (2) nad + udpg --> (3) h + (2) nadh + udpglcur	No
STM2297	ArnB	UDPKPTA	[c] : glu-L + udpkp --> akg + udpara4n	No
STM2299	ArnA	UGLCURD	[c] : nad + udpglcur --> co2 + nadh + udpkp	No
STM0775	GalT	UGLT	[c] : gal1p + udpg <==> g1p + udpgal	No
STM0515	AllA	UGLYCH	[c] : (2) h + h2o + urdglyc --> co2 + glx + (2) nh4	No
STM0124	MurFec	UGMDDS	[c] : alaala + atp + ugmd --> adp + h + pi + ugmda	No
STM0134	LpxC	UHGADA	[c] : h2o + u3aga --> ac + u3hga	No
STM0980, STM0218	Cmk, PyrHec	UMPK	[c] : atp + ump <==> adp + udp	No
STM4248	TyrB	UNK3	[c] : 2kmb + glu-L --> akg + met-L	Yes
STM2402	YkrV	UNK4	[c] : 2kmb + gln-L + h + nadh --> glu-L + met-L + nad	Yes
STM2498	Upp	UPPRT	[c] : prpp + ura --> ppi + ump	Yes
STM2497	UraA	URAt2	h[e] + ura[e] --> h[c] + ura[c]	Yes
		URAt7b	ura[c] --> ura[e]	No
STM4087	GlpF	UREAt	urea[e] <==> urea[c]	Yes
STM0218	PyrHec	URIDK3	[c] : atp + dump <==> adp + dudp	Yes
STM2122	Udk	URIK2	[c] : gtp + uri --> gdp + h + ump	No
STM3113, STM2421, STM2409	NupG, XapB, NupCec	URIt2	h[e] + uri[e] --> h[c] + uri[c]	No
STM0535	LpxH	USHD	[c] : h2o + u23ga --> (2) h + lipidX + ump	No
STM3567, STM3560, STM3561, STM3562, STM3563	LivJ+LivF+LivG+LivM+LivH	VALabc	atp[c] + h2o[c] + val-L[e] --> adp[c] + h[c] + pi[c] + val-L[c]	Yes
STM0399	BrnQ	VALt4	na1[e] + val-L[e] --> na1[c] + val-L[c]	No
STM3903	IlvE	VALTA	[c] : akg + val-L <==> 3mob + glu-L	No
STM3665	AvtA	VPAMT	[c] : 3mob + ala-L --> pyr + val-L	No
STM3631	STM3631	XANt	xan[e] <==> xan[c]	Yes
STM3747	YicE	XANt2	h[e] + xan[e] --> h[c] + xan[c]	Yes
