# Supplementary material for: Constraint-based analysis of metabolic capacity of Salmonella typhimurium during host-pathogen interaction
Source: BMC Syst Biol. 2009 Apr 8;3:38. doi: 10.1186/1752-0509-3-38 (PMC2678070; doi:10.1186/1752-0509-3-38)
Supplement: Additional file 4 — Comparison of qualitative phenotyping (experimental vs in silico). Predictions for 163 possible carbon sources and 98 possible nitrogen sources were compared with experimental data. [file 1752-0509-3-38-S4.xls]

## Sheet: Carbon
Supplementary Data S2: This table includes model predictions for 163 possible carbon sources and 98 possible nitrogen sources. All simulations were done under aerobic conditions. For nitrogen source simulations, pyruvate was used as the sole carbon source and for carbon source simulations, ammonium was used as the sole nitrogen source. Biolog data was taken from the company website(http://www.bio…
For carbon sources, if evidence existed in the literature for growth (G) but Biolog indicated no growth (NG) we assumed LT2 could utilize these carbon sources. However, Biolog indicated growth (G) but no growth (NG) was observed in other experiments, we assumed that LT2 can not utilize these carbon sources. For nitrogen sources, we scored the conflicting experimental results as growth (G) because…
Carbon Sources Comparisons
Model Exchange Flux	Compound Name	Model Prediction	Biolog Data	Gutnick Data	Other Data	LT2 Category	E.coli Category
EX_12ppd-S_e	(S)-Propane-1,2-diol	Growth	No Growth		Growth (PMID: 3283105)	GG	GNG
EX_15dap_e	1,5-Diaminopentane	No Growth				NGND	NGND
EX_26dap-M_e	meso-2,6-Diaminoheptanedioate	No Growth				NGND	NGND
EX_2aeppn_e	(2-Aminoethyl)phosphonate	No Growth				NGND	NGND
EX_2ddglcn_e	2-Dehydro-3-deoxy-D-gluconate	Growth				GND	GND
EX_2pg_e	D-Glycerate 2-phosphate	Growth			Growth(PMID: 238977)	GG	NGNG
EX_3pg_e	3-Phospho-D-glycerate	Growth		Growth	Growth(PMID: 238977)	GG	NGNG
EX_4abut_e	4-Aminobutanoate	Growth	No Growth			GNG	GNG
EX_4hphac_e	4-Hydroxyphenylacetate	Growth	Growth			GG	NGNG
EX_ac_e	Acetate	Growth	Growth	Growth		GG	GG
EX_acald_e	Acetaldehyde	Growth				GND	GND
EX_acgam_e	N-Acetyl-D-glucosamine	Growth	Growth	Growth		GG	GG
EX_acmana_e	N-Acetyl-D-mannosamine	Growth	Growth	Growth		GG	GG
EX_acnam_e	N-Acetylneuraminate	Growth	Growth			GG	GG
EX_ade_e	Adenine	No Growth		No Growth		NGNG	NGND
EX_adn_e	Adenosine	Growth	Growth	Growth		GG	GG
EX_akg_e	2-Oxoglutarate	Growth	Weak	Growth		GG	GG
EX_ala-D_e	D-Alanine	Growth	Growth	No Growth		GNG	GG
EX_ala-L_e	L-Alanine	Growth	Growth	Growth		GG	GG
EX_ala-L-Thr-L_e	ala-L-Thr-L	Growth				GNG	NGND
EX_ala-L-asp-L_e	ala-L-asp-L	Growth				GND	NGND
EX_ala-L-gln-L_e	Ala-Gln	Growth				GND	NGND
EX_ala-L-glu-L_e	ala-L-glu-L	Growth				GND	NGND
EX_ala-L-gly_e	L-alanylglycine	Growth				GND	NGND
EX_ala-L-his-L_e	Ala-His	No Growth				NGND	NGND
EX_ala-L-leu-L_e	Ala-Leu	No Growth				NGND	NGND
EX_alltn_e	Allantoin	Growth		No Growth		GNG	NGND
EX_arab-L_e	L-Arabinose	Growth	Growth	Growth		GG	GG
EX_arg-L_e	L-Arginine	Growth	No Growth	No Growth		GNG	GNG
EX_ascb_e	L-Ascorbate	Growth				GND	NGND
EX_asn-L_e	L-Asparagine	Growth	Growth	No Growth		GNG	GG
EX_asp-D	D-Aspartate	Growth	Growth	No Growth		GNG	NGNG
EX_asp-L_e	L-Aspartate	Growth	Growth	No Growth		GNG	GG
EX_cbi_e	Cobinamide	No Growth				NGND	NGND
EX_cbl1_e	Cob(I)alamin	No Growth				NGND	NGND
EX_cellb_e	cellobiose	Growth	No Growth	No Growth		GNG	NGNG
EX_cgly_e	Cys-Gly	Growth				GND	NGND
EX_chitob_e	Chitobiose	No Growth				NGND	NGND
EX_cit_e	Citrate	Growth	Growth	Growth		GG	GNG
EX_citr	L-Citrulline	Growth		No Growth		GNG	NGND
EX_co2_e	CO2	No Growth				NGNG	NGNG
EX_crn_e	L-Carnitine	No Growth				NGND	NGND
EX_csn_e	Cytosine	No Growth		No Growth		NGNG	NGND
EX_cys-L_e	L-Cysteine	Growth		Growth		GG	NGNG
EX_cytd_e	Cytidine	Growth		Growth		GG	GND
EX_dad-2_e	Deoxyadenosine	Growth	Growth	Growth		GG	GG
EX_dcyt_e	Deoxycytidine	Growth		Growth		GG	GND
EX_ddca	dodecanoate (C12:0)	Growth		Growth		GG	NGND
EX_dgsn_e	Deoxyguanosine	Growth		Growth		GG	GND
EX_dha_e	Dihydroxyacetone	Growth		Growth		GG	GG
EX_din_e	Deoxyinosine	Growth				GND	GG
EX_dms_e	Dimethyl sulfide	No Growth				NGND	NGND
EX_dmso_e	Dimethyl sulfoxide	No Growth				NGND	NGND
EX_drib_e	Deoxyribose	Growth	Growth	Growth		GG	NGNG
EX_duri_e	Deoxyuridine	Growth		Growth		GG	GND
EX_etha_e	Ethanolamine	Growth	No Growth	No Growth	Growth(PMID: 16585748)	GG	NGNG
EX_etoh_e	Ethanol	Growth			No Growth(PMID: 11445165 (mutant uses ethanol))	GNG	GND
EX_ferrich_e	Ferrichrome	No Growth				NGND	NGND
EX_for_e	Formate	No Growth	Growth	No Growth		NGNG	NGNG
EX_fru_e	D-Fructose	Growth	Growth	Growth		GG	GG
EX_fuc-L_e	L-Fucose	Growth	Growth	Growth		GG	GG
EX_fum_e	Fumarate	Growth	Growth	Growth		GG	GG
EX_g6p_e	D-Glucose 6-phosphate	Growth	Growth	Growth		GG	GG
EX_gal_e	D-Galactose	Growth	Growth	Growth		GG	GG
EX_galctn-D_e	D-Galactonate	Growth	Growth			GG	GG
EX_galctr-D_e	D-Galactarate	Growth	Growth	Growth		GG	GG
EX_galt_e	Galactitol	Growth	Growth	Growth		GG	GNG
EX_gam_e	D-Glucosamine	Growth		Growth		GG	GG
EX_gbbtn_e	gamma-butyrobetaine	No Growth				NGND	NGND
EX_glc_e	D-Glucose	Growth	Growth	Growth		GG	GG
EX_glcn-D_e	D-Gluconate	Growth	Growth	Growth		GG	GG
EX_glcr_e	D-Glucarate	Growth	Growth	Growth		GG	GG
EX_glcur_e	D-Glucuronate	Growth	Growth	Growth		GG	GG
EX_gln-L_e	L-Glutamine	Growth	Growth	No Growth		GNG	GG
EX_glu-D_e	D-Glutamate	Growth		No Growth		GNG	NGND
EX_glu-L_e	L-Glutamate	Growth	Growth	No Growth	Growth(PMID: 14467690)	GG	GNG
EX_gly_e	Glycine	Growth	Growth	No Growth		GNG	GNG
EX_gly-asn-L_e	gly-asn-L	Growth				GND	NGND
EX_gly-asp-L_e	gly-asp-L	Growth				GND	NGND
EX_gly-gln-L_e	Gly-Gln	Growth				GND	NGND
EX_gly-glu-L_e	gly-glu-L	Growth				GND	NGND
EX_gly-met-L_e	Gly-Met	No Growth				NGND	NGND
EX_gly-pro-L_e	gly-pro-L	Growth				GND	NGND
EX_glyb_e	Glycine betaine	No Growth				NGND	NGND
EX_glyc_e	Glycerol	Growth	Growth	Growth		GG	GG
EX_glyc-R	(R)-Glycerate	Growth		Growth		GG	NGND
EX_glyc3p_e	sn-Glycerol 3-phosphate	Growth	Growth	Growth		GG	GG
EX_glyclt_e	Glycolate	Growth	No Growth	Growth		GG	GG
EX_gsn_e	Guanosine	Growth		Growth		GG	GND
EX_gthrd_e	Reduced glutathione	No Growth		No Growth		NGNG	NGND
EX_gua_e	Guanine	No Growth		No Growth		NGNG	NGND
EX_hdca_e	hexadecanoate (n-C16:0)	Growth		No Growth		GNG	GND
EX_his-L_e	L-Histidine	No Growth	No Growth	No Growth		NGNG	NGNG
EX_hom-L_e	L-Homoserine	No Growth		No Growth		NGNG	NGND
EX_hxan_e	Hypoxanthine	No Growth		No Growth		NGNG	NGND
EX_icit_e	Isocitrate	Growth		Growth		GG	NGNG
EX_idon-L_e	L-Idonate	Growth				GND	GG
EX_ile-L_e	L-Isoleucine	No Growth	No Growth	No Growth		NGNG	NGNG
EX_indole_e	Indole	No Growth		No Growth		NGNG	NGND
EX_inost_e	myo-Inositol	Growth	Growth			GG	NGNG
EX_ins_e	Inosine	Growth	Growth	Growth		GG	GG
EX_lac-D_e	D-Lactate	Growth		No Growth		GNG	GG
EX_lac-L_e	L-Lactate	Growth	Growth	Growth		GG	GG
EX_leu-L_e	L-Leucine	No Growth	No Growth	No Growth		NGNG	NGNG
EX_llx	L-Lyxose	Growth	Weak	Growth		GG	NGNG
EX_lys-L_e	L-Lysine	No Growth	No Growth	No Growth		NGNG	NGNG
EX_mal-L_e	L-Malate	Growth	Growth	Growth		GG	GG
EX_malt_e	Maltose	Growth	Growth	Growth		GG	GG
EX_malthx_e	Maltohexaose	Growth				GND	GND
EX_maltpt_e	Maltopentaose	Growth				GND	GND
EX_malttr_e	Maltotriose	Growth	Growth			GG	GG
EX_maltttr_e	Maltotetraose	Growth				GND	GND
EX_man_e	D-Mannose	Growth	Growth	Growth		GG	GG
EX_man6p_e	D-Mannose 6-phosphate	Growth			Growth(PMID: 789369)	GG	GG
EX_melib_e	Mellibiose	Growth	Growth	Growth		GG	GG
EX_met-D_e	D-Methionine	No Growth		No Growth		NGNG	NGND
EX_met-L_e	L-Methionine	No Growth		No Growth		NGNG	NGND
EX_met-L-ala-L_e	met-L-ala-L	No Growth		Growth		NGG	NGND
EX_metox_e	L-Methionine S-oxide	No Growth		No Growth		NGNG	NGND
EX_metox-R_e	L-methionine R-oxide	No Growth		No Growth		NGNG	NGND
EX_mnl_e	D-Mannitol	Growth	Growth	Growth		GG	GG
EX_ncam_e	Nicotinamide	No Growth		No Growth		NGNG	NGND
EX_nmn_e	NMN	No Growth				NGND	NGND
EX_oaa	Oxaloacetate	Growth		Growth		GG	NGND
EX_ocdca_e	octadecanoate (n-C18:0)	Growth		No Growth		GNG	NGND
EX_ocdcea_e	octadecenoate (n-C18:1)	Growth		Growth		GG	NGND
EX_orn-L_e	L-Ornithine	Growth	No Growth	No Growth		GNG	GNG
EX_pep_e	Phosphoenolpyruvate	Growth		No Growth	Growth(PMID: 238977)	GG	NGNG
EX_phe-L_e	L-Phenylalanine	No Growth	No Growth	No Growth		NGNG	NGNG
EX_pnto-R_e	(R)-Pantothenate	No Growth		No Growth		NGNG	NGND
EX_pppn_e	Phenylpropanoate	No Growth				NGND	GND
EX_pro-L_e	L-Proline	Growth	Growth	Growth		GG	GNG
EX_ptrc_e	Putrescine	Growth	No Growth	No Growth		GNG	GNG
EX_pyr_e	Pyruvate	Growth	Growth	Growth		GG	GG
EX_rib-D_e	D-Ribose	Growth	Growth	Growth		GG	GG
EX_rmn_e	L-Rhamnose	Growth	Growth	Growth		GG	GG
EX_rnam_e	N-Ribosylnicotinamide	No Growth				NGND	NGND
EX_sbt-D_e	D-Sorbitol	Growth	Growth	Growth		GG	GG
EX_ser-D_e	D-Serine	Growth	Growth	Growth		GG	GG
EX_ser-L_e	L-Serine	Growth	Growth	Growth		GG	GG
EX_spmd_e	Spermidine	No Growth		No Growth		NGNG	NGND
EX_succ_e	Succinate	Growth	Growth	Growth		GG	GG
EX_tartr-D_e	D-Tartrate	Growth	Growth	No Growth	Growth(PMID: 7802542)	GG	NGNG
EX_tartr-L_e	L-tartarate	Growth	No Growth	No Growth	Growth(PMID: 7802542)	GG	GNG
EX_tcb_e	tricarballylate	Growth	Growth	Growth		GG	NGNG
EX_thm_e	Thiamin	No Growth		No Growth		NGNG	NGND
EX_thr-L_e	L-Threonine	Growth	Weak	No Growth		GNG	GNG
EX_thym_e	Thymine	No Growth		No Growth		NGNG	NGND
EX_thymd_e	Thymidine	Growth	Growth	Growth		GG	NGG
EX_tma_e	Trimethylamine	No Growth				NGND	NGND
EX_tmao_e	Trimethylamine N-oxide	No Growth				NGND	NGND
EX_trdca	Tridecanoate	Growth		Growth		GG	NGND
EX_tre_e	Trehalose	Growth	Growth	Growth		GG	GG
EX_trp-L_e	L-Tryptophan	No Growth		No Growth		NGNG	GND
EX_ttdca_e	tetradecanoate (C14:0)	Growth		Growth		GG	GND
EX_tyr-L_e	L-Tyrosine	No Growth		No Growth		NGNG	NGND
EX_ura_e	Uracil	No Growth		No Growth		NGNG	NGND
EX_urea_e	Urea	No Growth		No Growth		NGNG	NGND
EX_uri_e	Uridine	Growth	Growth	Growth		GG	GG
EX_val-L_e	L-Valine	No Growth	No Growth	No Growth		NGNG	NGNG
EX_xan_e	Xanthine	No Growth				NGND	NGND
EX_xtsn_e	Xanthosine	Growth				GND	GND
EX_xyl-D_e	D-Xylose	Growth	Growth	Growth		GG	GG
Nitrogen Sources Comparisons
Model Exchange Flux	Compound Name	Model Prediction	Biolog Data	Gutnick Data	Other Data	LT2 Category
EX_15dap_e	1,5-Diaminopentane	No Growth				NGND
EX_26dap-M_e	meso-2,6-Diaminoheptanedioate	No Growth				NGND
EX_2aeppn_e	(2-Aminoethyl)phosphonate	Growth				GND
EX_4abut_e	4-Aminobutanoate	Growth	Growth			GG
EX_acgam_e	N-Acetyl-D-glucosamine	Growth	Growth	No Growth		GG
EX_acmana_e	N-Acetyl-D-mannosamine	Growth	Growth	No Growth		GG
EX_acnam_e	N-Acetylneuraminate	Growth				GND
EX_ade_e	Adenine	Growth	Growth	No Growth		GG
EX_adn_e	Adenosine	Growth	Growth	Growth		GG
EX_ala-D_e	D-Alanine	Growth	Growth	No Growth	Growth (PMID:29590)	GG
EX_ala-L_e	L-Alanine	Growth	Growth	Growth		GG
EX_ala-L-Thr-L_e	ala-L-Thr-L	Growth				GND
EX_ala-L-asp-L_e	ala-L-asp-L	Growth	Growth			GG
EX_ala-L-gln-L_e	Ala-Gln	Growth	Growth			GG
EX_ala-L-glu-L_e	ala-L-glu-L	Growth	Growth			GG
EX_ala-L-gly_e	L-alanylglycine	Growth	Growth			GG
EX_ala-L-his-L_e	Ala-His	No Growth	Growth			NGG
EX_ala-L-leu-L_e	Ala-Leu	No Growth	Growth			NGG
EX_alltn_e	Allantoin	Growth	Growth	No Growth		GG
EX_arg-L_e	L-Arginine	Growth	Growth	Growth		GG
EX_asn-L_e	L-Asparagine	Growth	Growth	Growth		GG
EX_asp-D	D-Aspartate	Growth	Weak	Growth		GG
EX_asp-L_e	L-Aspartate	Growth	Growth	Growth		GG
EX_cbi_e	Cobinamide	No Growth				NGND
EX_cbl1_e	Cob(I)alamin	No Growth				NGND
EX_cgly_e	Cys-Gly	Growth				GND
EX_chitob_e	Chitobiose	No Growth				NGND
EX_citr	L-Citrulline	Growth	Growth			GG
EX_crn_e	L-Carnitine	No Growth				NGND
EX_csn_e	Cytosine	Growth	Growth	Growth		GG
EX_cys-L_e	L-Cysteine	Growth	Growth	Growth		GG
EX_cytd_e	Cytidine	Growth	Growth	Growth		GG
EX_dad-2_e	Deoxyadenosine	Growth		Growth		GG
EX_dcyt_e	Deoxycytidine	Growth		Growth		GG
EX_dgsn_e	Deoxyguanosine	Growth				GND
EX_din_e	Deoxyinosine	No Growth				NGND
EX_duri_e	Deoxyuridine	No Growth				NGND
EX_etha_e	Ethanolamine	Growth	No Growth	No Growth	Growth (PMID: 3045078)	GG
EX_ferrich_e	Ferrichrome	No Growth				NGND
EX_gam_e	D-Glucosamine	Growth	Growth	No Growth		GG
EX_gbbtn_e	gamma-butyrobetaine	No Growth				NGND
EX_gln-L_e	L-Glutamine	Growth	Growth	Growth		GG
EX_glu-D_e	D-Glutamate	Growth	No Growth	Growth		GG
EX_glu-L_e	L-Glutamate	Growth	Growth	Growth		GG
EX_gly_e	Glycine	Growth	Growth	Growth		GG
EX_gly-asn-L_e	gly-asn-L	Growth	Growth			GG
EX_gly-asp-L_e	gly-asp-L	Growth				GND
EX_gly-gln-L_e	Gly-Gln	Growth	Growth			GG
EX_gly-glu-L_e	gly-glu-L	Growth	Growth			GG
EX_gly-met-L_e	Gly-Met	No Growth	Growth			NGG
EX_gly-pro-L_e	gly-pro-L	Growth				GND
EX_glyb_e	Glycine betaine	No Growth				NGND
EX_gsn_e	Guanosine	Growth	No Growth	No Growth		GNG
EX_gthrd_e	Reduced glutathione	No Growth		Growth		NGG
EX_gua_e	Guanine	Growth	No Growth	No Growth		GNG
EX_his-L_e	L-Histidine	No Growth	Weak	No Growth		NGNG
EX_hom-L_e	L-Homoserine	No Growth	No Growth	Growth		NGG
EX_hxan_e	Hypoxanthine	No Growth		No Growth		NGNG
EX_ile-L_e	L-Isoleucine	No Growth		No Growth		NGNG
EX_indole_e	Indole	No Growth		No Growth		NGNG
EX_ins_e	Inosine	No Growth		No Growth		NGNG
EX_leu-L_e	L-Leucine	No Growth		No Growth		NGNG
EX_lys-L_e	L-Lysine	No Growth	Growth	No Growth		NGG
EX_met-D_e	D-Methionine	No Growth		No Growth		NGNG
EX_met-L_e	L-Methionine	No Growth	No Growth	No Growth		NGNG
EX_met-L-ala-L_e	met-L-ala-L	No Growth	Growth	Growth		NGG
EX_metox_e	L-Methionine S-oxide	No Growth		No Growth		NGNG
EX_metox-R_e	L-methionine R-oxide	No Growth		No Growth		NGNG
EX_n2o_e	Nitrous oxide	No Growth				NGND
EX_ncam_e	Nicotinamide	No Growth		No Growth		NGNG
EX_nh4_e	Ammonium	Growth	Growth	Growth		GG
EX_nmn_e	NMN	No Growth				NGND
EX_no_e	Nitric oxide	Growth				GND
EX_no2_e	Nitrite	Growth	No Growth	No Growth		GNG
EX_no3_e	Nitrate	Growth	No Growth	No Growth	Growth (PMID: 7040338)	GNG
EX_orn-L_e	L-Ornithine	Growth	Growth	No Growth		GG
EX_phe-L_e	L-Phenylalanine	No Growth	Growth	No Growth		NGG
EX_pnto-R_e	(R)-Pantothenate	No Growth		No Growth		NGNG
EX_pro-L_e	L-Proline	Growth	Growth	Growth		GG
EX_ptrc_e	Putrescine	Growth	No Growth	No Growth		GNG
EX_rnam_e	N-Ribosylnicotinamide	No Growth				NGND
EX_ser-D_e	D-Serine	Growth	Growth	Growth		GG
EX_ser-L_e	L-Serine	Growth	Growth	Growth		GG
EX_spmd_e	Spermidine	No Growth		No Growth		NGNG
EX_thm_e	Thiamin	No Growth		No Growth		NGNG
EX_thr-L_e	L-Threonine	Growth	Growth	No Growth		GG
EX_thym_e	Thymine	No Growth	No Growth	No Growth		NGNG
EX_thymd_e	Thymidine	No Growth	No Growth	No Growth		NGNG
EX_tma_e	Trimethylamine	No Growth				NGND
EX_tmao_e	Trimethylamine N-oxide	No Growth				NGND
EX_trp-L_e	L-Tryptophan	No Growth	No Growth	No Growth		NGNG
EX_tyr-L_e	L-Tyrosine	No Growth	No Growth	No Growth		NGNG
EX_ura_e	Uracil	No Growth	Weak	No Growth		NGNG
EX_urea_e	Urea	No Growth	No Growth	No Growth		NGNG
EX_uri_e	Uridine	No Growth	No Growth	No Growth		NGNG
EX_val-L_e	L-Valine	No Growth	Growth	No Growth		NGG
EX_xan_e	Xanthine	No Growth	Growth	No Growth	No Growth (PMID: 17088549, likely false positive in Biolog)	NGNG
EX_xtsn_e	Xanthosine	No Growth	Growth	No Growth	No Growth (PMID: 17088549, likely false positive in Biolog)	NGNG
