# Supplementary material for: Constraint-based analysis of metabolic capacity of Salmonella typhimurium during host-pathogen interaction
Source: BMC Syst Biol. 2009 Apr 8;3:38. doi: 10.1186/1752-0509-3-38 (PMC2678070; doi:10.1186/1752-0509-3-38)
Supplement: Additional file 5 — Gene essentiality comparison between E. coli and S. typhimurium. List of discrepancies in gene essentiality predictions between orthologs which are present in genome-scale models of S. typhimurium (iRR1083) and E. coli (iAF1261). [file 1752-0509-3-38-S5.xls]

## Sheet: Discrepancies
Supplemental Data S3: List of discrepancies in gene essentiality predictions between orthologs which are present in genome-scale models of S. typhimurium (iRR1083) and E. coli (iAF1261). Simulations for both models were done assuming an aerobic environment with glucose minimal media. Experimental data for essentiality of E.coli genes was taken from Baba et al. (PMID: 16738554) for rich media and …
E.coli Only Essentials
Salmonella typhimurium Gene	Salmonella typhimurium Annotation	S. typhimurium iRR1119 Model Prediction	E.coli Ortholog (Bnum)	E.coli iAF1261 (coreBM) Model Prediction	E.coli Gene Essentiality: Rich Media	E.coli Gene Essentiality: Glucose MOPS	Reason For E.coli vs S. typhimurium Model Differences	Comments
STM0091	4-hydroxythreonine-4-phosphate dehydrogenase (EC 1.1.1.262)	NE	b0052	E	NE	E	K12 additional cofactors in biomass	most pyridoxal-5-phosphate genes are essential so these genes are most likely essential in LT2
STM2370	Erythronate-4-phosphate dehydrogenase (EC 1.1.1.-)	NE	b2320	E	NE	E	K12 additional cofactors in biomass	most pyridoxal-5-phosphate genes are essential so these genes are most likely essential in LT2
STM2578	Pyridoxal phosphate biosynthetic protein pdxJ	NE	b2564	E	NE	E	K12 additional cofactors in biomass	most pyridoxal-5-phosphate genes are essential so these genes are most likely essential in LT2
STM2543	Cysteine desulfurase (EC 2.8.1.7)	NE	b2530	E	NE	E	K12 additional cofactors in biomass	most thiamine genes are not essential, so this is likely not essential in LT2 unless it is needed for other metabolites
STM3477	Siroheme synthase / Precorrin-2 oxidase (EC 1.3.1.76) / Sirohydrochlorin ferrochelatase (EC 4.99.1.4) / Uroporphyrinogen-III methyltransferase (EC 2.1.1.107)	NE	b3368	E	NE	E	K12 additional cofactors in biomass	most siroheme genes are not essential, so this is likely not essential in LT2
STM0003	Homoserine kinase (EC 2.7.1.39)	NE	b0003	E	NE	E	LT2 has extra pathway/isozyme	reversible THRAr (thr-l can be made from gly and acald in LT2)
STM0004	Threonine synthase (EC 4.2.3.1)	NE	b0004	E	NE	E	LT2 has extra pathway/isozyme	reversible THRAr (thr-l can be made from gly and acald in LT2)
STM2947	Sulfite reductase [NADPH] hemoprotein beta-component (EC 1.8.1.2)	NE	b2763	E	NE	E	LT2 has extra pathway/isozyme	SULRix (uses nadh rather than nadph)
STM2948	Sulfite reductase [NADPH] flavoprotein alpha-component (EC 1.8.1.2)	NE	b2764	E	NE	E	LT2 has extra pathway/isozyme	SULRix (uses nadh rather than nadph)
STM0110	3-isopropylmalate dehydratase small subunit (EC 4.2.1.33)	NE	b0071	E	NE	E	LT2 has extra pathway/isozyme	LT2 has an additional isozyme
STM0111	3-isopropylmalate dehydratase large subunit (EC 4.2.1.33)	NE	b0072	E	NE	E	LT2 has extra pathway/isozyme	LT2 has an additional isozyme
STM3290	Argininosuccinate synthase (EC 6.3.4.5)	NE	b3172	E	NE	E	LT2 has extra pathway/isozyme	LT2 has a reversible arginine deiminase so that arginine can be made by transaminating citrulline
STM4123	Argininosuccinate lyase (EC 4.3.2.1)	NE	b3960	E	NE	E	LT2 has extra pathway/isozyme	LT2 has a reversible arginine deiminase so that arginine can be made by transaminating citrulline
STM0425	Thiamine biosynthesis protein thiI	NE	b0423	E	NE	NE	K12 additional cofactors in biomass	most thiamine genes are not essential, so this is likely not essential in LT2 unless it is needed for other metabolites
STM2146	Phosphomethylpyrimidine kinase (EC 2.7.4.7)	NE	b2103	E	NE	NE	K12 additional cofactors in biomass	most thiamine genes are not essential, so this is likely not essential in LT2 unless it is needed for other metabolites
STM2817	S-ribosylhomocysteine lyase (EC 4.4.1.21) / Autoinducer-2 production protein LuxS	NE	b2687	E	NE	NE	K12 additional cofactors in biomass	needed for methionine recycling, quinone biosynthesis
STM3070	D-erythrose-4-phosphate dehydrogenase (EC 1.2.1.-)	NE	b2927	E	NE	NE	K12 additional cofactors in biomass	most pyridoxal-5-phosphate genes are essential so these genes are most likely essential in LT2
STM4159	Thiazole biosynthesis protein ThiH	NE	b3990	E	NE	NE	K12 additional cofactors in biomass	most thiamine genes are not essential, so this is likely not essential in LT2 unless it is needed for other metabolites
STM4160	Thiazole biosynthesis protein ThiG	NE	b3991	E	NE	NE	K12 additional cofactors in biomass	most thiamine genes are not essential, so this is likely not essential in LT2 unless it is needed for other metabolites
STM4162	Sulfur carrier protein adenylyltransferase ThiF	NE	b3992	E	NE	NE	K12 additional cofactors in biomass	most thiamine genes are not essential, so this is likely not essential in LT2 unless it is needed for other metabolites
STM4163	Thiamin-phosphate pyrophosphorylase (EC 2.5.1.3)	NE	b3993	E	NE	NE	K12 additional cofactors in biomass	most thiamine genes are not essential, so this is likely not essential in LT2 unless it is needed for other metabolites
STM4164	Thiamin biosynthesis protein ThiC	NE	b3994	E	NE	NE	K12 additional cofactors in biomass	most thiamine genes are not essential, so this is likely not essential in LT2 unless it is needed for other metabolites
STM4167	Uroporphyrinogen III decarboxylase (EC 4.1.1.37)	NE	b3997	E	NE	NE	K12 additional cofactors in biomass	most pheme genes are essential, so this is likely essential in LT2
STM4233	Chorismate--pyruvate lyase (EC 4.-.-.-)	NE	b4039	E	NE	NE	K12 additional cofactors in biomass	needed for methionine recycling, quinone biosynthesis
STM4161	Sulfur carrier protein ThiS	NE	b4407	E	NE	NE	K12 additional cofactors in biomass	most thiamine genes are not essential, so this is likely not essential in LT2 unless it is needed for other metabolites
STM0220	1-deoxy-D-xylulose 5-phosphate reductoisomerase (EC 1.1.1.267)	NE	b0173	E	E	NT	K12 additional cofactors in biomass	most isoprenoid genes are essential, so this is likely essential in LT2
STM0422	1-deoxy-D-xylulose 5-phosphate synthase (EC 2.2.1.7)	NE	b0420	E	E	NT	K12 additional cofactors in biomass	most isoprenoid genes are essential, so this is likely essential in LT2
STM2930	2-C-methyl-D-erythritol 4-phosphate cytidylyltransferase (EC 2.7.7.60)	NE	b2747	E	E	NT	K12 additional cofactors in biomass	most isoprenoid genes are essential, so this is likely essential in LT2
STM1779	4-diphosphocytidyl-2-C-methyl-D-erythritol kinase (EC 2.7.1.148)	NE	b1208	E	E	NT	K12 additional cofactors in biomass	most isoprenoid genes are essential, so this is likely essential in LT2
STM2929	2-C-methyl-D-erythritol 2,4-cyclodiphosphate synthase (EC 4.6.1.12)	NE	b2746	E	E	NT	K12 additional cofactors in biomass	most isoprenoid genes are essential, so this is likely essential in LT2
STM0049	4-hydroxy-3-methylbut-2-enyl diphosphate reductase (EC 1.17.1.2)	NE	b0029	E	E	NT	K12 additional cofactors in biomass	most isoprenoid genes are essential, so this is likely essential in LT2
STM0423	Octaprenyl-diphosphate synthase (EC 2.5.1.-) / Dimethylallyltransferase (EC 2.5.1.1) / Geranyltranstransferase (EC 2.5.1.10) / Geranylgeranyl pyrophosphate synthetase (EC 2.5.1.29)	NE	b0421	E	E	NT	K12 additional cofactors in biomass	most isoprenoid genes are essential, so this is likely essential in LT2
STM2523	1-hydroxy-2-methyl-2-(E)-butenyl 4-diphosphate synthase (EC 1.17.4.3)	NE	b2515	E	E	NT	K12 additional cofactors in biomass	most isoprenoid genes are essential, so this is likely essential in LT2
STM3305	Octaprenyl-diphosphate synthase (EC 2.5.1.-) / Dimethylallyltransferase (EC 2.5.1.1) / Geranyltranstransferase (EC 2.5.1.10) / Geranylgeranyl pyrophosphate synthetase (EC 2.5.1.29)	NE	b3187	E	E	NT	K12 additional cofactors in biomass	most isoprenoid genes are essential, so this is likely essential in LT2
STM1777	Glutamyl-tRNA reductase (EC 1.2.1.70)	NE	b1210	E	E	NT	K12 additional cofactors in biomass	most pheme genes are essential, so this is likely essential in LT2
STM2415	Glutamyl-tRNA synthetase (EC 6.1.1.17)	NE	b2400	E	E	NT	K12 additional cofactors in biomass	most pheme genes are essential, so this is likely essential in LT2
STM0202	Glutamate-1-semialdehyde aminotransferase (EC 5.4.3.8)	NE	b0154	E	E	NT	K12 additional cofactors in biomass	most pheme genes are essential, so this is likely essential in LT2
STM0372	Porphobilinogen synthase (EC 4.2.1.24)	NE	b0369	E	E	NT	K12 additional cofactors in biomass	most pheme genes are essential, so this is likely essential in LT2
STM3937	Uroporphyrinogen-III synthase (EC 4.2.1.75)	NE	b3804	E	E	NT	K12 additional cofactors in biomass	most pheme genes are essential, so this is likely essential in LT2
STM3938	Porphobilinogen deaminase (EC 2.5.1.61)	NE	b3805	E	E	NT	K12 additional cofactors in biomass	most pheme genes are essential, so this is likely essential in LT2
STM3987	Protoporphyrinogen IX oxidase, oxygen-independent, HemG (EC 1.3.-.-)	NE	b3850	E	E	NT	K12 additional cofactors in biomass	most pheme genes are essential, so this is likely essential in LT2
STM0489	Ferrochelatase, protoheme ferro-lyase (EC 4.99.1.1)	NE	b0475	E	E	NT	K12 additional cofactors in biomass	most pheme genes are essential, so this is likely essential in LT2
STM0221	Undecaprenyl pyrophosphate synthetase (EC 2.5.1.31)	NE	b0174	E	E	NT	K12 additional cofactors in biomass	most udcpdp genes are essential, so this is likely essential in LT2
STM0419	Thiamine-monophosphate kinase (EC 2.7.4.16)	NE	b0417	E	E	NT	K12 additional cofactors in biomass	most thiamine genes are not essential (in rich media this might be needed to salvage thmpp), so this is likely not essential in LT2 unless it is needed for other metabolites
STM4234	4-hydroxybenzoate polyprenyltransferase (EC 2.5.1.-)	NE	b4040	E	E	NT	K12 additional cofactors in biomass	needed for quinone biosynthesis, most quinone biosynthesis genes are essential
S. typhimurium Only Essentials
Salmonella typhimurium Gene	Salmonella typhimurium Annotation	S. typhimurium iRR1119 Model Prediction	E.coli Ortholog (Bnum)	E.coli iAF1261 (coreBM) Model Prediction	E.coli Gene Essentiality: Rich Media	E.coli Gene Essentiality: Glucose MOPS	Reason For E.coli vs S. typhimurium Model Differences	Comments
STM0165	S-adenosylmethionine decarboxylase proenzyme (EC 4.1.1.50), prokaryotic class 1A	E	b0120	NE	NE	NE	LT2 biomass has additional metabolites (exceeds E.coli core)	need for spermidine biosynthesis
STM0166	Spermidine synthase (EC 2.5.1.16)	E	b0121	NE	NE	NE	LT2 biomass has additional metabolites (exceeds E.coli core)	need for spermidine biosynthesis
STM3535	Glycogen synthase, ADP-glucose transglucosylase (EC 2.4.1.21)	E	b3429	NE	NE	NE	LT2 biomass has additional metabolites (exceeds E.coli core)	need for glycogen
STM3536	Glucose-1-phosphate adenylyltransferase (EC 2.7.7.27)	E	b3430	NE	NE	NE	LT2 biomass has additional metabolites (exceeds E.coli core)	need for glycogen
STM1197	3-oxoacyl-[acyl-carrier-protein] synthase, KASII (EC 2.3.1.41)	E	b1095	NE	NE	NE	LT2 biomass has additional metabolites (exceeds E.coli core)	need for phospholipid biosynthesis
STM0248	D-glycero-D-manno-heptose 1,7-bisphosphate phosphatase (EC 3.1.1.-)	E	b0200	NE	NE	NE	LT2 biomass has additional metabolites (exceeds E.coli core)	need for LPS biosynthesis
STM0310	Phosphoheptose isomerase (EC 5.-.-.-)	E	b0222	NE	NE	NE	LT2 biomass has additional metabolites (exceeds E.coli core)	need for LPS biosynthesis
STM1155	Lipid A biosynthesis lauroyl acyltransferase (EC 2.3.1.-)	E	b1054	NE	NE	NE	LT2 biomass has additional metabolites (exceeds E.coli core)	need for LPS biosynthesis
STM1752	UTP--glucose-1-phosphate uridylyltransferase (EC 2.7.7.9)	E	b1236	NE	NE	NE	LT2 biomass has additional metabolites (exceeds E.coli core)	need for LPS biosynthesis
STM1889	Lipid A biosynthesis (KDO) 2-(lauroyl)-lipid IVA acyltransferase (EC 2.3.1.-)	E	b1855	NE	NE	NE	LT2 biomass has additional metabolites (exceeds E.coli core)	need for LPS biosynthesis
STM2094	dTDP-4-dehydrorhamnose 3,5-epimerase (EC 5.1.3.13)	E	b2038	NE	NE	NE	LT2 biomass has additional metabolites (exceeds E.coli core)	need for LPS biosynthesis
STM2096	dTDP-4-dehydrorhamnose reductase (EC 1.1.1.133)	E	b2040	NE	NE	NE	LT2 biomass has additional metabolites (exceeds E.coli core)	need for LPS biosynthesis
STM3200	ADP-heptose synthase (EC 2.7.-.-) / D-glycero-beta-D-manno-heptose 7-phosphate kinase	E	b3052	NE	NE	NE	LT2 biomass has additional metabolites (exceeds E.coli core)	need for LPS biosynthesis
STM3710	ADP-L-glycero-D-manno-heptose-6-epimerase (EC 5.1.3.20)	E	b3619	NE	NE	NE	LT2 biomass has additional metabolites (exceeds E.coli core)	need for LPS biosynthesis
STM3711	ADP-heptose--lipooligosaccharide heptosyltransferase II (EC 2.4.1.-)	E	b3620	NE	NE	NE	LT2 biomass has additional metabolites (exceeds E.coli core)	need for LPS biosynthesis
STM3712	Lipopolysaccharide heptosyltransferase I (EC 2.4.1.-)	E	b3621	NE	NE	NE	LT2 biomass has additional metabolites (exceeds E.coli core)	need for LPS biosynthesis
STM3716	Lipopolysaccharide core biosynthesis protein rfaY	E	b3625	NE	NE	NE	LT2 biomass has additional metabolites (exceeds E.coli core)	need for LPS biosynthesis
STM3717	UDP-glucose:(glucosyl)lipopolysaccharide alpha-1,2-glucosyltransferase (EC 2.4.1.58)	E	b3626	NE	NE	NE	LT2 biomass has additional metabolites (exceeds E.coli core)	need for LPS biosynthesis
STM3718	UDP-glucose:(glucosyl)lipopolysaccharide alpha-1,3-glucosyltransferase WaaO (EC 2.4.1.-)	E	b3627	NE	NE	NE	LT2 biomass has additional metabolites (exceeds E.coli core)	need for LPS biosynthesis
STM3719	Lipopolysaccharide 1,6-galactosyltransferase (EC 2.4.1.-)	E	b3628	NE	NE	NE	LT2 biomass has additional metabolites (exceeds E.coli core)	need for LPS biosynthesis
STM3721	Lipopolysaccharide core biosynthesis protein WaaP (EC 2.7.-.-), heptosyl-I-kinase	E	b3630	NE	NE	NE	LT2 biomass has additional metabolites (exceeds E.coli core)	need for LPS biosynthesis
STM3722	UDP-glucose:(heptosyl) LPS alpha1,3-glucosyltransferase WaaG (EC 2.4.1.-)	E	b3631	NE	NE	NE	LT2 biomass has additional metabolites (exceeds E.coli core)	need for LPS biosynthesis
STM0776	UDP-glucose 4-epimerase (EC 5.1.3.2)	E	b0759	NE	NE	NE	LT2 biomass has additional metabolites (exceeds E.coli core)	need for LPS biosynthesis
STM1467	Mannose-6-phosphate isomerase (EC 5.3.1.8)	E	b1613	NE	NE	NE	LT2 biomass has additional metabolites (exceeds E.coli core)	need for LPS biosynthesis
STM2080	UDP-glucose dehydrogenase (EC 1.1.1.22)	E	b2028	NE	NE	NE	LT2 biomass has additional metabolites (exceeds E.coli core)	need for LPS biosynthesis
STM1332	O-antigen polymerase	E	b2035	NE	NE	NE	LT2 biomass has additional metabolites (exceeds E.coli core)	need for LPS biosynthesis
STM2297	UDP-4-amino-4-deoxy-L-arabinose--oxoglutarate aminotransferase (EC 2.6.1.-)	E	b2253	NE	NE	NE	LT2 biomass has additional metabolites (exceeds E.coli core)	need for LPS biosynthesis
STM2298	Polymyxin resistance protein ArnC, glycosyl transferase (EC 2.4.-.-)	E	b2254	NE	NE	NE	LT2 biomass has additional metabolites (exceeds E.coli core)	need for LPS biosynthesis
STM2299	Polymyxin resistance protein ArnA_DH, UDP-glucuronic acid decarboxylase (EC 4.1.1.-) / Polymyxin resistance protein ArnA_FT, UDP-4-amino-4-deoxy-L-arabinose formylase (EC 2.1.2.-)	E	b2255	NE	NE	NE	LT2 biomass has additional metabolites (exceeds E.coli core)	need for LPS biosynthesis
STM2301	Polymyxin resistance protein ArnT, undecaprenyl phosphate-alpha-L-Ara4N transferase; Melittin resistance protein PqaB	E	b2257	NE	NE	NE	LT2 biomass has additional metabolites (exceeds E.coli core)	need for LPS biosynthesis
STM3713	Oligosaccharide repeat unit polymerase Wzy; O-antigen ligase	E	b3622	NE	NE	NE	LT2 biomass has additional metabolites (exceeds E.coli core)	need for LPS biosynthesis
STM3926	WzxE protein	E	b3792	NE	NE	NE	LT2 biomass has additional metabolites (exceeds E.coli core)	need for LPS biosynthesis
STM3635	Phosphoethanolamine transferase specific for the outer Kdo residue of lipopolysaccharide	E	b3546	NE	NE	NE	LT2 biomass has additional metabolites (exceeds E.coli core)	need for LPS biosynthesis
STM0958	Thioredoxin reductase (EC 1.8.1.9)	E	b0888	NE	NE	NE	K12 has extra pathway/isozyme	E. coli model has two isozymes, but the GPR is incorrect it should be (b2582 AND b0888) or (b0888 AND b3781)
STM2526	Nucleoside diphosphate kinase (EC 2.7.4.6)	E	b2518	NE	NE	NE	K12 has extra pathway/isozyme	E. coli model has two isozmes, but no evidence that b0454 catalyzes reactions with other nucleotides
STM4188	5-methyltetrahydrofolate--homocysteine methyltransferase (EC 2.1.1.13)	E	b4019	NE	NE	NE	K12 has extra pathway/isozyme	E. coli model has two isozymes, but the GPR is incorrect it should be b4019
STM0463	Ammonium transporter	E	b0451	NE	NE	NE	K12 has extra pathway/isozyme	E.coli uses s0001
STM0698	Phosphoglucomutase (EC 5.4.2.2)	E	b0688	NE	NE	NE	K12 has extra pathway/isozyme	E.coli has an additional isozyme but EcoCyc has it as a phosphatase not a pgm isozyme, maybe another route or isozyme exists
STM3205	Undecaprenyl-diphosphatase (EC 3.6.1.27)	E	b3057	NE	NE	NE	K12 has extra pathway/isozyme	E.coli has an additional isozymes b1278 and b0841. LT2 has these orthologs so they should be added to the model
STM3315	Arabinose 5-phosphate isomerase (EC 5.3.1.13)	E	b3197	NE	NE	NE	K12 has extra pathway/isozyme	E.coli has an additional isozymes b2708. LT2 has these orthologs so they should be added to the model
STM1945	CDP-diacylglycerol--glycerol-3-phosphate 3-phosphatidyltransferase (EC 2.7.8.5)	E	b1912	NE	E	NT	LT2 biomass has additional metabolites (exceeds E.coli core)	need for phosphoglycerol biosynthesis
STM3714	Lipopolysaccharide 1,2-N-acetylglucosaminetransferase (EC 2.4.1.56)	E	b3623	NE	E	NT	LT2 biomass has additional metabolites (exceeds E.coli core)	need for LPS biosynthesis
STM0087	Dihydrofolate reductase (EC 1.5.1.3)	E	b0048	NE	E	NT	K12 has extra pathway/isozyme	E.coli also has isozyme b1606 (no ortholog in LT2)
STM0171	Carbonic anhydrase (EC 4.2.1.1)	E	b0126	NE	E	NT	K12 has extra pathway/isozyme	E.coli also has isozyme b0339 (no ortholog in LT2)
STM0227	(3R)-hydroxymyristoyl-[acyl carrier protein] dehydratase (EC 4.2.1.-)	E	b0180	NE	E	NT	K12 has extra pathway/isozyme	E.coli has an additional isozyme b0954
STM0488	Adenylate kinase (EC 2.7.4.3)	E	b0474	NE	E	NT	K12 has extra pathway/isozyme
STM1780	Ribose-phosphate pyrophosphokinase (EC 2.7.6.1)	E	b1207	NE	E	NT	K12 has extra pathway/isozyme	K12 has a second prpp biosynthesis, via ribose 1,5-bisphosphokinase (b4095) no ortholog in LT2
STM4414	Inorganic pyrophosphatase (EC 3.6.1.1)	E	b4226	NE	E	NT	K12 has extra pathway/isozyme	E.coli also has incorrect isozymes associated with this reaction
STM2511	Inosine-5'-monophosphate dehydrogenase (EC 1.1.1.205)	E	b2508	NE	NE	E	K12 has extra pathway/isozyme	E.coli has a guanine deaminase (gua to xan) which can be used in the production of xmp
STM3062	D-3-phosphoglycerate dehydrogenase (EC 1.1.1.95)	E	b2913	NE	NE	E	K12 has extra pathway/isozyme	E.coli has a reversible glycine hydroxymethyltransferase, so serine can be made from gly which can come from threonine
STM4578	Phosphoserine phosphatase (EC 3.1.3.3)	E	b4388	NE	NE	E	K12 has extra pathway/isozyme	E.coli has a reversible glycine hydroxymethyltransferase, so serine can be made from gly which can come from threonine
STM4007	Glutamine synthetase type I (EC 6.3.1.2)	E	b3870	NE	NE	E	K12 has extra pathway/isozyme	E.coli model has an extra isozyme b1297, from Ecocyc this looks to be incorrect
