# Supplementary material for: Constraint-based analysis of metabolic capacity of Salmonella typhimurium during host-pathogen interaction
Source: BMC Syst Biol. 2009 Apr 8;3:38. doi: 10.1186/1752-0509-3-38 (PMC2678070; doi:10.1186/1752-0509-3-38)
Supplement: Additional file 7 — Salmonella serovars typhimurium, typhi, paratyphi, and enteritidis. List of genes present in serovar typhimurium and absent or non functional (pseudogenes) in serovars typhi, paratyphi and enteritidis. [file 1752-0509-3-38-S7.xls]

## Sheet: Supp_S5
Supplemental Data S5: List of genes present in serovar Typhimurium and absent or non functional (pseudogenes) in serovars typhi, paratyphi and enteritidis.
iRR1083 genes that are missing from or are pseudogenes in other Salmonella serovars			Simulation Essentiality
Gene	STM No.	Description	Host-Cell	LB	Glc MM
add	STM1463	adenosine deaminase	NE	NE	NE
allA	STM0515	ureidoglycolate hydrolase	NE	NE	NE
allP	STM0522	putative NCS1 family, allantoin transport protein	NE	NE	NE
asnB	STM0680	asparagine synthetase B	NE	NE	NE
cbiA	STM2035	synthesis of vitamin B12 adenosyl cobalamide precursor	NE	NE	NE
cbiC	STM2033	synthesis of vitamin B12 adenosyl cobalamide precursor	NE	NE	NE
cbiJ	STM2026	synthesis of vitamin B12 adenosyl cobalamide precursor	NE	NE	NE
cbiK	STM2025	synthesis of vitamin B12 adenosyl cobalamide precursor	NE	NE	NE
cbiM	STM2023	synthesis of vitamin B12 adenosyl cobalamide precursor	NE	NE	NE
ddlA	STM0380	D-alanine-D-alanine ligase A	NE	NE	NE
dgoA	STM3828	galactonate dehydratase in bifunctional: 2-oxo-3-deoxygalactonate 6-phosphate aldolase and galactonate dehydratase	NE	NE	NE
dgoK	STM3829	2-oxo-3-deoxygalactonate kinase	NE	NE	NE
dgoT	STM3827	MFS family, D-galactonate transport protein	NE	NE	NE
dmsA	STM0964	anaerobic dimethyl sulfoxide reductase, subunit A	NE	NE	NE
dmsB	STM0965	anaerobic dimethyl sulfoxide reductase, subunit B	NE	NE	NE
dmsC	STM0966	anaerobic dimethyl sulfoxide reductase, subunit C	NE	NE	NE
eutG	STM2461	paral putative transport protein in ethanolamine utilization	NE	NE	NE
fdoG	STM4037	formate dehydrogenase	NE	NE	NE
fdnH	STM1569	formate dehydrogenase-N, Fe-S beta subunit, nitrate-inducible	NE	NE	NE
fdnI	STM1568	formate dehydrogenase-N, cytochrome B556(Fdn) gamma subunit, nitrate-inducible	NE	NE	NE
garD	STM3250	galactarate dehydrogenase	NE	NE	NE
glnH	STM0830	ABC superfamily (bind_prot), glutamine high-affinity transporter	NE	NE	NE
gudT	STM2962	putative MFS superfamily, D-glucarate permease	NE	NE	NE
hpaE	STM1102	4-hydroxyphenylacetate catabolism	NE	NE	NE
hpaG	STM1101	4-hydroxyphenylacetate catabolism	NE	NE	NE
idnD	STM4484	L-idonate 5-dehydrogenase	NE	NE	NE
idnK	STM4485	D-gluconate kinase, thermosensitive	NE	NE	NE
idnO	STM4483	5-keto-D-gluconate-5-reductase	NE	NE	NE
idnT	STM4482	GntP family, L-idonate transport protein	NE	NE	NE
livJ	STM3567	ABC superfamily (bind_prot), branched-chain amino acid transporter, high-affinity	NE	NE	NE
mglA	STM2189	ABC superfamily (atp_bind), galactose (methyl-galactoside) transport protein	NE	NE	NE
metE	STM3965	5-methyltetrahydropteroyltriglutamate-homocysteine S-methyltransferase	NE	NE	NE
nanE	STM3337	putative ManNAc-6P epimerase	NE	NE	NE
napG	STM2258	ferredoxin-type protein: electron transfer	NE	NE	NE
narV	STM1580	nitrate reductase 2, gamma subunit	NE	NE	NE
narW	STM1579	nitrate reductase 2, delta subunit, assembly function	NE	NE	NE
nrdF	STM2808	ribonucleoside-diphosphate reductase 2, beta subunit	NE	NE	NE
panD	STM0180	aspartate 1-decarboxylase	NE	NE	E
pduE	STM2042	Propanediol utilization: dehydratase, small subunit	NE	NE	NE
pduF	STM2037	Propanediol utilization: propanediol diffusion facilitator	NE	NE	NE
pflC	STM4115	putative pyruvate formate lyase activating enzyme 2	NE	NE	NE
pflD	STM4114	putative pyruvate formate lyase II	NE	NE	NE
phsA	STM2065	Hydrogen sulfide production: membrane anchoring protein	NE	NE	NE
potC	STM1223	ABC superfamily (membrane), spermidine/putrescine transporter	NE	NE	NE
proV	STM2809	ABC superfamily (atp_bind), glycine/betaine/proline transport protein	NE	NE	NE
rbsC	STM3883	ABC superfamily (membrane), D-ribose high-affinity transport protein (1st module, ATP-binding subunit)	NE	NE	NE
rhaD	STM4045	rhamnulose-1-phosphate aldolase	NE	NE	NE
rffH	STM3923	glucose-1-phosphate thymidyl transferase	NE	NE	NE
speC	STM3114	ornithine decarboxylase isozyme	NE	NE	NE
speF	STM0701	ornithine decarboxylase isozyme, inducible	NE	NE	NE
tdcC	STM3243	HAAAP family, L-threonine/ L-serine permease, anaerobically inducible	NE	NE	NE
tktA	STM3076	transketolase 1 isozyme	NE	NE	NE
torC	STM3823	trimethylamine N-oxide reductase, cytochrome c-type subunit, also has activity as negativer regulator of tor operon	NE	NE	NE
treA	STM1796	trehalase, periplasmic	NE	NE	NE
uhpT	STM3787	MFS family, hexose phosphate transport protein	NE	NE	NE
xapB	STM2421	MFS superfamily, xanthosine permease	NE	NE	NE
xylA	STM3661	D-xylose isomerase	NE	NE	NE
ydiB	STM1359	putative shikimate 5-dehydrogenase	NE	NE	NE
dkgA	STM3165	2,5-diketo-D-gluconate reductase A	NE	NE	NE
fadK	STM1350	homologue of a plant pathogenicity factor	NE	NE	NE
ptsI	STM2432	General PTS family (Enzyme I) PEP-protein phosphotransferase	NE	NE	NE
sodCI	STM1044	Gifsy-2 prophage: superoxide dismutase precursor (Cu-Zn)	NE	NE	NE
tagK	STM3257	putative tagatose 6-phosphate kinase 1	NE	NE	NE
	STM2530	putative anaerobic dimethylsulfoxide reductase	NE	NE	NE
	STM3631	putative xanthine permease	NE	NE	NE
