# Supplementary material for: Constraint-based analysis of metabolic capacity of Salmonella typhimurium during host-pathogen interaction
Source: BMC Syst Biol. 2009 Apr 8;3:38. doi: 10.1186/1752-0509-3-38 (PMC2678070; doi:10.1186/1752-0509-3-38)
Supplement: Additional file 10 — Primer Sequences. Primer Sequences used to measure gene expression or mRNA transcript levels of the chosen metabolic gene set described in S6 using GEXP. [file 1752-0509-3-38-S10.xls]

## Sheet: Sheet1
Supplemental Data S7: Primer Sequences used to measure Gene expression or mRNA transcript levels of the chosen metabolic gene set described in S6 using GEXP
Gene Name	LEFT PRIMER		RIGHT PRIMER
STM2559	AGGTGACACTATAGAATAaaatatctcgatgaacgcgg		GTACGACTCACTATAGGGAggctcagagctttggttttg
STM1886	AGGTGACACTATAGAATAgccttccctgtatcagcttg		GTACGACTCACTATAGGGAgcacaacgtgggtataggct
STM1326	AGGTGACACTATAGAATAagtatggtaggcgcgatgac		GTACGACTCACTATAGGGAcagacgcgtaccttgattga
STM4294	AGGTGACACTATAGAATAggtaatatcgcgatggtcgt		GTACGACTCACTATAGGGAtcagcagcacaaaaatccac
STM2083	AGGTGACACTATAGAATAattctcgacagatggggatg		GTACGACTCACTATAGGGAtaacaggaatagcgacggct
STM0700	AGGTGACACTATAGAATAccgtcatcaaaagcgaaagt		GTACGACTCACTATAGGGAgtataacgtccagccgagga
STM3086	AGGTGACACTATAGAATAgataccgttgcggatatgct		GTACGACTCACTATAGGGAcgtacagtcccgcttcaaat
STM0701	AGGTGACACTATAGAATAttaaaaattgccgttagccg		GTACGACTCACTATAGGGAgcgtcgatttcatcgagttt
STM1888	AGGTGACACTATAGAATAaccgcgataacaaccttgag		GTACGACTCACTATAGGGAggtcgcctaaaatagccaca
STM3939	AGGTGACACTATAGAATAactgcgaaggtagcaaggaa		GTACGACTCACTATAGGGAgtacggaatgggatcacctg
STM1885	AGGTGACACTATAGAATAacacagcgtattgtcgaacg		GTACGACTCACTATAGGGAcgcaacatacttttcagcga
STM1349	AGGTGACACTATAGAATAgcgtaaaccagcgcatttat		GTACGACTCACTATAGGGAaggcattttcatcatccgac
STM2675	AGGTGACACTATAGAATAattgcgaaattgtcgtggat		GTACGACTCACTATAGGGAaatgcatctttcaggttcgc
STM2558	AGGTGACACTATAGAATAtccgtaactcggtaagcctg		GTACGACTCACTATAGGGAttaaagcgcttcagccgtat
STM2403	AGGTGACACTATAGAATAggtgactgggtagcgatgac		GTACGACTCACTATAGGGAgccatacaccgcaataggtt
STM3069	AGGTGACACTATAGAATAggcgactctgaaatccgtta		GTACGACTCACTATAGGGAggaaaacgcttcgctatcag
STM3838	AGGTGACACTATAGAATAtaacgtgcgtgaactggaag		GTACGACTCACTATAGGGAagcgagatcgacgcttagaa
STM4296	AGGTGACACTATAGAATAagcctgaaaccttgcagaaa		GTACGACTCACTATAGGGAagtgatcgcaataaatcggg
STM2793	AGGTGACACTATAGAATAtccacctatgcggataaagc		GTACGACTCACTATAGGGAagaattcgaactcgccgtaa
STM2037	AGGTGACACTATAGAATActggccgtttaccttactgc		GTACGACTCACTATAGGGAaattgcaaactttcgacgct
STM4415	AGGTGACACTATAGAATAgcgaacgagaaactgaaagc		GTACGACTCACTATAGGGAttgcaggaaatcttcttcgg
STM4062	AGGTGACACTATAGAATAgacgaaaatattcgcgctgt		GTACGACTCACTATAGGGAgagaagaggaggtgtcacgc
STM0234	AGGTGACACTATAGAATAataaactgatccgccagcac		GTACGACTCACTATAGGGAcatcagcagaaaatcgagca
STM0169	AGGTGACACTATAGAATAccagcggtaaagagaagtgg		GTACGACTCACTATAGGGAtggtatccggcatattggtt
STM2306	AGGTGACACTATAGAATAagacggcgctactaacatgg		GTACGACTCACTATAGGGAagcaaattaaccaccatgcc
STM3114	AGGTGACACTATAGAATActgtttcgtgcggatatgtg		GTACGACTCACTATAGGGAgccgcttcaagatagactgg
STM4233	AGGTGACACTATAGAATAccaaagtgaggtcgaggaag		GTACGACTCACTATAGGGAggtaagcaacagcggttttc
STM2081	AGGTGACACTATAGAATAgctatcgattcgctgaaacc		GTACGACTCACTATAGGGAttgacgtagtgaccagcacc
STM3542	AGGTGACACTATAGAATAcgtatcaggcagcggtaaat		GTACGACTCACTATAGGGAtcaatgacgtcgaaatcacc
STM1378	AGGTGACACTATAGAATAtgacgatggtctgatcggta		GTACGACTCACTATAGGGAtcgaagttgttcaggccttc
STM2909	AGGTGACACTATAGAATAccgttgtgggagtttgagat		GTACGACTCACTATAGGGAcgtttaagcattcggctacc
STM1566	AGGTGACACTATAGAATAgcttagcgagcagaaaatcg		GTACGACTCACTATAGGGAttcgcttaaaccttcacgct
STM0942	AGGTGACACTATAGAATAtctgttgcaagtttggttgc		GTACGACTCACTATAGGGAgatcgctatcaacgccatct
STM1451	AGGTGACACTATAGAATAgatgacggcacactgttgac		GTACGACTCACTATAGGGAcagcgtatgatagcgagcaa
STM0460	AGGTGACACTATAGAATAttcgtcttaaaccgggtcag		GTACGACTCACTATAGGGAtcatggaatcggatctctcc
STM2083	AGGTGACACTATAGAATAattctcgacagatggggatg		GTACGACTCACTATAGGGAtaacaggaatagcgacggct
STM3551	AGGTGACACTATAGAATActggagaaatacggcacgat		GTACGACTCACTATAGGGAatggttgaggatcacttcgc
STM0730	AGGTGACACTATAGAATAaatattcaatcggtcagccg		GTACGACTCACTATAGGGAatcagaatacggtccatcgc
STM0173	AGGTGACACTATAGAATAttttagcgccaagtttcagc		GTACGACTCACTATAGGGAgcacgaaaaagagcgaaatc
STM4106	AGGTGACACTATAGAATAcgacccagtggagcaactat		GTACGACTCACTATAGGGAgcatggttggcttacgtttt
STM3838	AGGTGACACTATAGAATAgggtaaaactcacctgctgc		GTACGACTCACTATAGGGAgtcaacggagcggtagtagc
STM2309	AGGTGACACTATAGAATAgagcgcttttatttgatgcc		GTACGACTCACTATAGGGAccgtccgtatcgtttaccac
STM3359	AGGTGACACTATAGAATAggtactgaagtcgtcgaggc		GTACGACTCACTATAGGGAcagcggctgagagaagaaac
STM4119	AGGTGACACTATAGAATAaatcctggcatacggatgag		GTACGACTCACTATAGGGAaaacgtaccggcacaaaatc
STM2818	AGGTGACACTATAGAATAcaaggaaagccaaccacatt		GTACGACTCACTATAGGGAtcctcggaaggggttttaat
STM0309	AGGTGACACTATAGAATAtggaaggtattgaggaaccg		GTACGACTCACTATAGGGAtaatgcctttacccccagtg
STM3961	AGGTGACACTATAGAATAcgttatatcctggcgcactc		GTACGACTCACTATAGGGAactgaccggtaccaatagcg
STM1818	AGGTGACACTATAGAATAaagatctggctttcctgcaa		GTACGACTCACTATAGGGAacccagctcgataaaaagca
STM0461	AGGTGACACTATAGAATAaattcttgatgaagcgacgg		GTACGACTCACTATAGGGAatttgccagtagcgtccttg
STM2263	AGGTGACACTATAGAATAaactgtcgaaagggcaaaaa		GTACGACTCACTATAGGGAttacgcatttcaagcagacg
STM2037	AGGTGACACTATAGAATActggccgtttaccttactgc		GTACGACTCACTATAGGGAaattgcaaactttcgacgct
STM4183	AGGTGACACTATAGAATAacgcaataaactcctggctg		GTACGACTCACTATAGGGAgccagcgagtcttcaaaatc
STM1341	AGGTGACACTATAGAATAtggaaaatatccaaaaggcg		GTACGACTCACTATAGGGAtcgtaaaagccgctcttctc
STM0172	AGGTGACACTATAGAATAacggcgtggaacataaagag		GTACGACTCACTATAGGGAaataatcgtggtgcctttgg
STM3982	AGGTGACACTATAGAATAcatttgatccggttagtggc		GTACGACTCACTATAGGGAcaaacgcttcgttcatctca
STM4184	AGGTGACACTATAGAATAggcaaactgctggcctataa		GTACGACTCACTATAGGGActggtgggaaacaaaggtgt
STM2909	AGGTGACACTATAGAATAagttctgacctcgaaaggca		GTACGACTCACTATAGGGAgcgataaattgagcgggtta
PSLT002	AGGTGACACTATAGAATAtgaggctgcgcaacataata		GTACGACTCACTATAGGGAgtctgctgcacgggaataat
STM2472	AGGTGACACTATAGAATAcctgttcatgaagccgatct		GTACGACTCACTATAGGGAgcgcctgttcctgagttatc
STM3500	AGGTGACACTATAGAATAcctggtctggaaggctatga		GTACGACTCACTATAGGGAgcgacttccgtaataaagcg
STM2675	AGGTGACACTATAGAATAgtcagtggcagcaggtacag		GTACGACTCACTATAGGGAcccatcgaggaacggtacta
STM3864	AGGTGACACTATAGAATAcaaatgttctccggtctggt		GTACGACTCACTATAGGGAgcttaatggcggtgagtagc
STM2071	AGGTGACACTATAGAATAaaacgctacctcgaccagaa		GTACGACTCACTATAGGGAaccaaatcgcagatagcgtc
STM0443	AGGTGACACTATAGAATAtcccaaaggacagattggac		GTACGACTCACTATAGGGAtacttccaggcgaaaccaac
STM2073	AGGTGACACTATAGAATAttctctactgtccgcccact		GTACGACTCACTATAGGGAttgtcggaaatcccctgtag
STM2083	AGGTGACACTATAGAATAattctcgacagatggggatg		GTACGACTCACTATAGGGAtaacaggaatagcgacggct
STM0439	AGGTGACACTATAGAATAttgctggctttatgctgttg		GTACGACTCACTATAGGGAaaccaatcagcgttccgtag
STM2675	AGGTGACACTATAGAATAggggaaaatgggttcttcat		GTACGACTCACTATAGGGAccagctttccagctgtacct
STM1310	AGGTGACACTATAGAATAgcgtggattttcttaaagcg		GTACGACTCACTATAGGGAcgcattatcaccggtctctt
STM4343	AGGTGACACTATAGAATAcccaatgctaaaatcgcact		GTACGACTCACTATAGGGActgctcacacagccagtctc
STM3838	AGGTGACACTATAGAATAgggtaaaactcacctgctgc		GTACGACTCACTATAGGGAgtcaacggagcggtagtagc
STM2667	AGGTGACACTATAGAATAgtaaagcccaccatctcgac		GTACGACTCACTATAGGGAcgcgagatgagaataggagc
STM2328	AGGTGACACTATAGAATAaacgttccgtttgaatcagg		GTACGACTCACTATAGGGAaattgcagcttccacaaagc
STM0483	AGGTGACACTATAGAATAggcattcttttccgtgatgt		GTACGACTCACTATAGGGAgtaccggaacaaaaccaacg
STM2075	AGGTGACACTATAGAATAcgccaatttaagctcggtaa		GTACGACTCACTATAGGGAgtaccggctgagtacacgct
STM2384	AGGTGACACTATAGAATAattggacaactctttcgcgt		GTACGACTCACTATAGGGAcacgccggagagaattttta
STM1724	AGGTGACACTATAGAATActatcaggcgcaaacactga		GTACGACTCACTATAGGGAatccgcaaacagatactccg
STM2909	AGGTGACACTATAGAATAatatttcgctgaccaaacgc		GTACGACTCACTATAGGGAttcatcgctgatagtgccag
STM1211	AGGTGACACTATAGAATAattggtggtctggaaacgaa		GTACGACTCACTATAGGGAgtaagctttcagcggtttgc
STM3903	AGGTGACACTATAGAATAgatcgatgcgatggtttctt		GTACGACTCACTATAGGGAggtaaacggcggagtaaaca
STM0603	AGGTGACACTATAGAATAcgagcgggaaatttatgtgt		GTACGACTCACTATAGGGAtattgacgcaaaacgtcagg
STM0732	AGGTGACACTATAGAATAtgtgattactttcatcgccg		GTACGACTCACTATAGGGAaaagagattttggcagagcg
STM2037	AGGTGACACTATAGAATAagcctcggattatgggagat		GTACGACTCACTATAGGGAgatgcgcagtctcaaattca
STM0360	AGGTGACACTATAGAATAatgggtgacgacggaagtag		GTACGACTCACTATAGGGAattctcccacggcagagata
STM2072	AGGTGACACTATAGAATAtactggtgatcgcagacagc		GTACGACTCACTATAGGGAccggcccatactgattagag
STM2362	AGGTGACACTATAGAATAtacgtttattttgctcgccc		GTACGACTCACTATAGGGAatttacggcgtagctgttgg
STM1723	AGGTGACACTATAGAATAttaaaaagcctgctgctggt		GTACGACTCACTATAGGGAtcttgcgtcggtatgttcac
STM2501	AGGTGACACTATAGAATAcgcggctgtataccgattat		GTACGACTCACTATAGGGAaccagcagattgacctggac
STM0978	AGGTGACACTATAGAATAgtagcgtttccagccagttc		GTACGACTCACTATAGGGAgccaattccggtcactttta
STM4007	AGGTGACACTATAGAATAaaggttatgaccgtgaccca		GTACGACTCACTATAGGGAtgctccatgaccagacacat
STM3867	AGGTGACACTATAGAATAggcgacgtattctacctcca		GTACGACTCACTATAGGGAcgaataccaccggacagttt
